# Supplementary material for: Loss of MYSM1 inhibits the oncogenic activity of cMYC in B cell lymphoma
Source: J Cell Mol Med. 2021 Jun 11;25(14):7089–94. doi: 10.1111/jcmm.16554 (PMC8278115; doi:10.1111/jcmm.16554)
Supplement: Supplementary file 1 — Table S1 [file JCMM-25-7089-s001.xlsx]

## Sheet: Mysm1_cMyc_shared_peaks_annotat
SUPPLEMENTAL TABLE S1
Peak ID	Chr	Start	End	Annotation	Distance to TSS	Gene Name	Gene Description	Gene Type	Peak Origin	Mysm1 peak?	cMyc peak?	Closest gene an RP gene (within 1kb)?	Ba/F3 Mysm1 read intensity 200bp (normalied to 10e7)	HPC7 cMyc read intensity 200bp (normalied to 10e7)	Ba/F3 input read intensity 200bp (normalied to 10e7)	IgG read intensity 200bp (normalied to 10e7)
Merged_peak_1	chr10	79755219	79755419	promoter-TSS	65	Rps15	ribosomal protein S15	protein-coding	Shared_peak	YES	YES	YES	24.43	16.49	0.21	1.7
Merged_peak_2	chr4	130219243	130219443	promoter-TSS	69	Pum1	pumilio RNA-binding family member 1	protein-coding	Shared_peak	YES	YES	NO	30.47	12.96	1.25	0
Merged_peak_3	chr17	56752794	56752994	promoter-TSS	76	Rpl36	ribosomal protein L36	protein-coding	Shared_peak	YES	YES	YES	23.39	37.11	1.04	3.41
Merged_peak_4	chr11	48613845	48614045	promoter-TSS	83	Gnb2l1	guanine nucleotide binding protein (G protein), beta polypeptide 2 like 1	protein-coding	Shared_peak	YES	YES	NO	22.18	44.77	1.67	3.41
Merged_peak_5	chr4	116961874	116962074	promoter-TSS	86	Rnf220	ring finger protein 220	protein-coding	Shared_peak	YES	YES	NO	13.47	10.01	0.83	1.7
Merged_peak_6	chr17	34092398	34092598	promoter-TSS	88	Rps18	ribosomal protein S18	protein-coding	Shared_peak	YES	YES	YES	12.17	49.48	1.87	2.56
Merged_peak_7	chr11	75546382	75546582	promoter-TSS	93	Ywhae	tyrosine 3-monooxygenase/tryptophan 5-monooxygenase activation protein, epsilon polypeptide	protein-coding	Shared_peak	YES	YES	NO	30.9	22.97	0.21	3.41
Merged_peak_8	chr4	135609092	135609292	promoter-TSS	94	Rpl11	ribosomal protein L11	protein-coding	Shared_peak	YES	YES	YES	36.69	20.03	0.21	3.41
Merged_peak_9	chr2	26766323	26766523	promoter-TSS	96	Rpl7a	ribosomal protein L7A	protein-coding	Shared_peak	YES	YES	YES	29.52	17.67	1.04	0.85
Merged_peak_10	chr2	38860451	38860651	promoter-TSS	100	Rpl35	ribosomal protein L35	protein-coding	Shared_peak	YES	YES	YES	45.32	20.62	0.62	0
Merged_peak_11	chr7	125259457	125259657	intron	104	Rps15a	ribosomal protein S15A	protein-coding	Shared_peak	YES	YES	YES	30.21	27.68	0.21	3.41
Merged_peak_12	chr6	67216977	67217177	5' UTR	104	Serbp1	serpine1 mRNA binding protein 1	protein-coding	Shared_peak	YES	YES	NO	11.74	17.08	1.25	0
Merged_peak_13	chr11	22890606	22890806	5' UTR	113	Cct4	chaperonin containing Tcp1, subunit 4 (delta)	protein-coding	Shared_peak	YES	YES	NO	19.68	24.15	0.62	0.85
Merged_peak_14	chr2	152512670	152512870	promoter-TSS	-114	Mcts2	malignant T cell amplified sequence 2	protein-coding	Shared_peak	YES	YES	NO	1.47	13.55	1.46	0.85
Merged_peak_15	chr17	35301606	35301806	5' UTR	116	Prrc2a	proline-rich coiled-coil 2A	protein-coding	Shared_peak	YES	YES	NO	42.9	13.55	0.83	1.7
Merged_peak_16	chr17	24551638	24551838	promoter-TSS	118	Rnps1	ribonucleic acid binding protein S1	protein-coding	Shared_peak	YES	YES	NO	27.28	35.93	0.62	3.41
Merged_peak_17	chr11	114529875	114530075	promoter-TSS	118	Rpl38	ribosomal protein L38	protein-coding	Shared_peak	YES	YES	YES	5.78	22.38	0.42	0
Merged_peak_18	chr2	158187027	158187227	intron	118	Snhg17	small nucleolar RNA host gene 17	ncRNA	Shared_peak	YES	YES	NO	5.52	50.07	0.83	3.41
Merged_peak_19	chr4	137549390	137549590	5' UTR	119	Eif4g3	eukaryotic translation initiation factor 4 gamma, 3	protein-coding	Shared_peak	YES	YES	NO	33.92	8.84	1.25	0
Merged_peak_20	chr4	116828476	116828676	promoter-TSS	-123	Snord55	small nucleolar RNA, C/D box 55	snoRNA	Shared_peak	YES	YES	NO	29.09	31.81	0	0.85
Merged_peak_21	chr5	100858331	100858531	non-coding	123	5430416N02Rik	RIKEN cDNA 5430416N02 gene	ncRNA	Shared_peak	YES	YES	NO	15.8	37.11	1.67	1.7
Merged_peak_22	chr15	77801029	77801229	5' UTR	125	Eif3d	eukaryotic translation initiation factor 3, subunit D	protein-coding	Shared_peak	YES	YES	NO	53.09	17.08	1.67	2.56
Merged_peak_23	chr17	24857034	24857234	promoter-TSS	126	Rps2	ribosomal protein S2	protein-coding	Shared_peak	YES	YES	YES	7.94	33.57	0.21	3.41
Merged_peak_24	chr7	88489889	88490089	intron	131	Rps17	ribosomal protein S17	protein-coding	Shared_peak	YES	YES	YES	32.46	22.97	0.83	0.85
Merged_peak_25	chr10	80639409	80639609	intron	133	Eef2	eukaryotic translation elongation factor 2	protein-coding	Shared_peak	YES	YES	NO	22.36	32.4	1.25	0
Merged_peak_26	chr17	46919368	46919568	intron	137	Rpl7l1	ribosomal protein L7-like 1	protein-coding	Shared_peak	YES	YES	YES	18.64	21.2	1.25	3.41
Merged_peak_27	chr14	25309942	25310142	intron	139	Rps24	ribosomal protein S24	protein-coding	Shared_peak	YES	YES	YES	19.51	29.45	0.62	4.26
Merged_peak_28	chr10	127985984	127986184	intron	140	Rpl41	ribosomal protein L41	protein-coding	Shared_peak	YES	YES	YES	9.84	14.73	0	0.85
Merged_peak_29	chr16	33056641	33056841	promoter-TSS	141	Rpl35a	ribosomal protein L35A	protein-coding	Shared_peak	YES	YES	YES	44.11	24.15	0.42	1.7
Merged_peak_30	chr1	16094273	16094473	intron	141	Rpl7	ribosomal protein L7	protein-coding	Shared_peak	YES	YES	YES	27.71	30.63	0.42	3.41
Merged_peak_31	chr15	5066661	5066861	intron	148	Rpl37	ribosomal protein L37	protein-coding	Shared_peak	YES	YES	YES	56.54	33.57	0.42	2.56
Merged_peak_32	chr2	32817282	32817482	promoter-TSS	150	Rpl12	ribosomal protein L12	protein-coding	Shared_peak	YES	YES	YES	6.56	51.24	1.04	2.56
Merged_peak_33	chr8	125626331	125626531	promoter-TSS	181	Rpl13	ribosomal protein L13	protein-coding	Shared_peak	YES	YES	YES	42.47	31.81	1.67	4.26
Merged_peak_34	chr12	29320535	29320735	intron	183	Rps7	ribosomal protein S7	protein-coding	Shared_peak	YES	YES	YES	30.3	39.46	0	3.41
Merged_peak_35	chr5	121654594	121654794	intron	184	Rpl6	ribosomal protein L6	protein-coding	Shared_peak	YES	YES	YES	12.26	25.33	0.62	1.7
Merged_peak_36	chr1	72757919	72758119	intron	185	Rpl37a	ribosomal protein L37a	protein-coding	Shared_peak	YES	YES	YES	11.74	20.62	0.62	3.41
Merged_peak_37	chr6	85402063	85402263	promoter-TSS	-199	Pradc1	protease-associated domain containing 1	protein-coding	Shared_peak	YES	YES	NO	25.12	30.04	0.83	0
Merged_peak_38	chrX	99384421	99384621	intron	209	Rps4x	ribosomal protein S4, X-linked	protein-coding	Shared_peak	YES	YES	YES	16.49	17.08	0.42	0
Merged_peak_39	chr18	60934360	60934560	intron	210	Rps14	ribosomal protein S14	protein-coding	Shared_peak	YES	YES	YES	15.88	17.08	0.83	2.56
Merged_peak_40	chr5	108329660	108329860	intron	213	Rpl5	ribosomal protein L5	protein-coding	Shared_peak	YES	YES	YES	57.83	37.11	0.62	1.7
Merged_peak_41	chr11	97643440	97643640	promoter-TSS	213	Rpl23	ribosomal protein L23	protein-coding	Shared_peak	YES	YES	YES	12	29.45	1.04	0
Merged_peak_42	chr17	28465532	28465732	intron	216	Rpl10a	ribosomal protein L10A	protein-coding	Shared_peak	YES	YES	YES	15.62	72.45	0.62	6.82
Merged_peak_43	chr3	85946237	85946437	intron	253	Rps3a1	ribosomal protein S3A1	protein-coding	Shared_peak	YES	YES	YES	36.25	28.27	0.42	0
Merged_peak_44	chr19	9041691	9041891	intron	260	Eef1g	eukaryotic translation elongation factor 1 gamma	protein-coding	Shared_peak	YES	YES	NO	55.07	22.38	0.83	2.56
Merged_peak_45	chr11	101303727	101303927	intron	268	Rpl27	ribosomal protein L27	protein-coding	Shared_peak	YES	YES	YES	28.23	32.99	1.46	1.7
Merged_peak_46	chr1	63160703	63160903	promoter-TSS	38	Ino80d	INO80 complex subunit D	protein-coding	Mysm1_peak	YES	NO	NO	2.59	8.84	1.04	2.56
Merged_peak_47	chr9	106331840	106332040	promoter-TSS	70	Rpl29	ribosomal protein L29	protein-coding	Mysm1_peak	YES	NO	YES	24.69	18.85	1.04	4.26
Merged_peak_48	chr10	38853528	38853728	promoter-TSS	73	Fam229b	family with sequence similarity 229, member B	protein-coding	Mysm1_peak	YES	NO	NO	9.41	1.18	0.83	1.7
Merged_peak_49	chr6	115758583	115758783	promoter-TSS	78	Rpl32	ribosomal protein L32	protein-coding	Mysm1_peak	YES	NO	YES	26.85	33.57	0.42	8.52
Merged_peak_50	chr8	113370485	113370685	promoter-TSS	85	Cog4	component of oligomeric golgi complex 4	protein-coding	Mysm1_peak	YES	NO	NO	15.8	15.31	0.21	0
Merged_peak_51	chr2	32006662	32006862	promoter-TSS	94	Prrc2b	proline-rich coiled-coil 2B	protein-coding	Mysm1_peak	YES	NO	NO	16.4	0.59	0.42	3.41
Merged_peak_52	chr11	68715091	68715291	promoter-TSS	100	Gm15772	ribosomal protein L26 pseudogene	pseudo	Mysm1_peak	YES	NO	NO	46.09	17.08	0.42	4.26
Merged_peak_53	chr5	65782467	65782667	promoter-TSS	103	Rpl9	ribosomal protein L9	protein-coding	Mysm1_peak	YES	NO	YES	50.5	14.14	1.25	1.7
Merged_peak_54	chr17	27771978	27772178	intron	109	Rps10	ribosomal protein S10	protein-coding	Mysm1_peak	YES	NO	YES	60.85	30.04	0	6.82
Merged_peak_55	chr11	120852437	120852637	5' UTR	110	Csnk1d	casein kinase 1, delta	protein-coding	Mysm1_peak	YES	NO	NO	60.16	8.84	0.42	0.85
Merged_peak_56	chr3	130433028	130433228	5' UTR	119	Rpl34-ps1	ribosomal protein L34, pseudogene 1	protein-coding	Mysm1_peak	YES	NO	NO	25.46	7.07	0.21	2.56
Merged_peak_57	chr7	52973472	52973672	promoter-TSS	131	Rpl18	ribosomal protein L18	protein-coding	Mysm1_peak	YES	NO	YES	32.97	20.62	2.29	0.85
Merged_peak_58	chr15	76734532	76734732	intron	131	Rpl8	ribosomal protein L8	protein-coding	Mysm1_peak	YES	NO	YES	17.44	20.62	1.25	1.7
Merged_peak_59	chr1	39424739	39424939	5' UTR	143	Rpl31	ribosomal protein L31	protein-coding	Mysm1_peak	YES	NO	YES	38.93	16.49	1.04	4.26
Merged_peak_60	chr14	19103257	19103457	promoter-TSS	143	Rpl15	ribosomal protein L15	protein-coding	Mysm1_peak	YES	NO	YES	14.24	17.67	0.42	9.37
Merged_peak_61	chr15	76352604	76352804	promoter-TSS	-145	Scrt1	scratch homolog 1, zinc finger protein (Drosophila)	protein-coding	Mysm1_peak	YES	NO	NO	5.87	5.89	0.42	1.7
Merged_peak_62	chr13	30077684	30077884	5' UTR	148	E2f3	E2F transcription factor 3	protein-coding	Mysm1_peak	YES	NO	NO	37.46	14.14	1.04	0
Merged_peak_63	chr2	130004827	130005027	intron	173	Snrpb	small nuclear ribonucleoprotein B	protein-coding	Mysm1_peak	YES	NO	NO	12.08	10.01	0	0.85
Merged_peak_64	chr4	86502988	86503188	intron	183	Rps6	ribosomal protein S6	protein-coding	Mysm1_peak	YES	NO	YES	27.19	22.97	0.62	0
Merged_peak_65	chr17	35378778	35378978	promoter-TSS	187	Ddx39b	DEAD (Asp-Glu-Ala-Asp) box polypeptide 39B	protein-coding	Mysm1_peak	YES	NO	NO	24.51	27.09	0.62	2.56
Merged_peak_66	chr1	4847878	4848078	promoter-TSS	203	Tcea1	transcription elongation factor A (SII) 1	protein-coding	Mysm1_peak	YES	NO	NO	0.6	7.66	0.62	1.7
Merged_peak_67	chr16	55966499	55966699	intron	211	Rpl24	ribosomal protein L24	protein-coding	Mysm1_peak	YES	NO	YES	14.16	12.37	0.21	0
Merged_peak_68	chr16	57121949	57122149	exon	222	Tomm70a	translocase of outer mitochondrial membrane 70 homolog A (yeast)	protein-coding	Mysm1_peak	YES	NO	NO	5.61	15.31	0	1.7
Merged_peak_69	chr7	106631887	106632087	promoter-TSS	232	Rps3	ribosomal protein S3	protein-coding	Mysm1_peak	YES	NO	YES	29.18	17.08	0.83	4.26
Merged_peak_70	chr15	78219341	78219541	promoter-TSS	-242	Tex33	testis expressed 33	protein-coding	Mysm1_peak	YES	NO	NO	5.61	0	0.62	0
Merged_peak_71	chr4	57968934	57969134	intron	249	Txn1	thioredoxin 1	protein-coding	Mysm1_peak	YES	NO	NO	7.34	8.84	1.46	2.56
Merged_peak_72	chr11	55421331	55421531	5' UTR	269	Glra1	glycine receptor, alpha 1 subunit	protein-coding	Mysm1_peak	YES	NO	NO	8.89	1.77	0.21	1.7
Merged_peak_73	chr1	95886699	95886899	promoter-TSS	-287	Gm6086	predicted gene 6086	protein-coding	Mysm1_peak	YES	NO	NO	6.47	0	1.04	0
Merged_peak_74	chr13	61356314	61356514	intron	295	Cts8	cathepsin 8	protein-coding	Mysm1_peak	YES	NO	NO	1.38	1.18	0.62	0
Merged_peak_75	chr13	41344802	41345002	promoter-TSS	-311	Smim13	small integral membrane protein 13	protein-coding	Mysm1_peak	YES	NO	NO	9.06	1.77	0.83	1.7
Merged_peak_76	chr17	34743024	34743224	intron	318	Agpat1	1-acylglycerol-3-phosphate O-acyltransferase 1 (lysophosphatidic acid acyltransferase, alpha)	protein-coding	Mysm1_peak	YES	NO	NO	8.29	2.36	0	0.85
Merged_peak_77	chr14	67690888	67691088	5' UTR	320	Ppp2r2a	protein phosphatase 2, regulatory subunit B, alpha	protein-coding	Mysm1_peak	YES	NO	NO	56.11	14.14	0.42	5.11
Merged_peak_78	chr7	144085871	144086071	promoter-TSS	-323	Mgmt	O-6-methylguanine-DNA methyltransferase	protein-coding	Mysm1_peak	YES	NO	NO	13.81	0.59	2.29	0
Merged_peak_79	chr8	87471143	87471343	intron	353	Rtbdn	retbindin	protein-coding	Mysm1_peak	YES	NO	NO	14.67	1.77	1.46	1.7
Merged_peak_80	chr10	127472686	127472886	intron	384	Naca	nascent polypeptide-associated complex alpha polypeptide	protein-coding	Mysm1_peak	YES	NO	NO	27.54	20.03	0.83	4.26
Merged_peak_81	chr2	4985308	4985508	promoter-TSS	-424	Optn	optineurin	protein-coding	Mysm1_peak	YES	NO	NO	7.25	2.95	0.83	0.85
Merged_peak_82	chr3	54612040	54612240	promoter-TSS	-427	Rfxap	regulatory factor X-associated protein	protein-coding	Mysm1_peak	YES	NO	NO	11.31	2.36	1.67	0
Merged_peak_83	chr6	121423169	121423369	exon	427	Iqsec3	IQ motif and Sec7 domain 3	protein-coding	Mysm1_peak	YES	NO	NO	9.67	1.18	0.42	0
Merged_peak_84	chr1	193142338	193142538	promoter-TSS	-441	Nenf	neuron derived neurotrophic factor	protein-coding	Mysm1_peak	YES	NO	NO	3.45	0	0.62	0
Merged_peak_85	chr17	29797892	29798092	intron	452	Cmtr1	cap methyltransferase 1	protein-coding	Mysm1_peak	YES	NO	NO	6.13	1.77	0.42	4.26
Merged_peak_86	chr19	10721964	10722164	intron	479	4930524O05Rik	RIKEN cDNA 4930524O05 gene	ncRNA	Mysm1_peak	YES	NO	NO	4.4	0	0.62	0.85
Merged_peak_87	chr17	75834616	75834816	promoter-TSS	-529	Rasgrp3	RAS, guanyl releasing protein 3	protein-coding	Mysm1_peak	YES	NO	NO	2.24	0	0.62	0.85
Merged_peak_88	chr7	6203676	6203876	promoter-TSS	-536	Gm6792	predicted gene 6792	protein-coding	Mysm1_peak	YES	NO	NO	3.11	0	1.04	0.85
Merged_peak_89	chr7	107663768	107663968	promoter-TSS	-544	Dnajb13	DnaJ (Hsp40) related, subfamily B, member 13	protein-coding	Mysm1_peak	YES	NO	NO	4.66	1.77	1.46	2.56
Merged_peak_90	chr2	152858045	152858245	exon	557	Xkr7	X Kell blood group precursor related family member 7 homolog	protein-coding	Mysm1_peak	YES	NO	NO	11.14	1.77	0.62	0
Merged_peak_91	chr15	77950258	77950458	promoter-TSS	-648	Cacng2	calcium channel, voltage-dependent, gamma subunit 2	protein-coding	Mysm1_peak	YES	NO	NO	11.83	0	0.21	3.41
Merged_peak_92	chr17	34256039	34256239	non-coding	706	Brd2	bromodomain containing 2	protein-coding	Mysm1_peak	YES	NO	NO	33.75	7.66	0.42	4.26
Merged_peak_93	chr7	34879608	34879808	promoter-TSS	-742	Scgb1b30	secretoglobin, family 1B, member 30	protein-coding	Mysm1_peak	YES	NO	NO	7.42	2.95	0.62	1.7
Merged_peak_94	chr17	56381540	56381740	promoter-TSS	-771	Mir7b	microRNA 7b	ncRNA	Mysm1_peak	YES	NO	NO	8.03	5.3	0.21	4.26
Merged_peak_95	chr19	4989077	4989277	intron	794	Npas4	neuronal PAS domain protein 4	protein-coding	Mysm1_peak	YES	NO	NO	70.78	2.36	0.42	8.52
Merged_peak_96	chr9	20683255	20683455	intron	799	Angptl6	angiopoietin-like 6	protein-coding	Mysm1_peak	YES	NO	NO	9.5	2.95	0.62	0
Merged_peak_97	chr4	126850839	126851039	intron	815	Dlgap3	discs, large (Drosophila) homolog-associated protein 3	protein-coding	Mysm1_peak	YES	NO	NO	5.87	1.18	0.83	0.85
Merged_peak_98	chr16	32487045	32487245	intron	820	Slc51a	solute carrier family 51, alpha subunit	protein-coding	Mysm1_peak	YES	NO	NO	2.33	0	0.21	0
Merged_peak_99	chr6	83957623	83957823	promoter-TSS	-869	Dysf	dysferlin	protein-coding	Mysm1_peak	YES	NO	NO	4.57	0.59	1.87	0.85
Merged_peak_100	chr17	20372675	20372875	promoter-TSS	-939	Vmn2r105	vomeronasal 2, receptor 105	protein-coding	Mysm1_peak	YES	NO	NO	3.8	0.59	0.83	2.56
Merged_peak_101	chr2	25478380	25478580	promoter-TSS	-955	Tmem141	transmembrane protein 141	protein-coding	Mysm1_peak	YES	NO	NO	1.81	0	0.21	0
Merged_peak_102	chr11	114924222	114924422	promoter-TSS	-970	Cd300e	CD300e antigen	protein-coding	Mysm1_peak	YES	NO	NO	0.78	1.18	0	0
Merged_peak_103	chr14	71053867	71054067	TTS	-1076	Npm2	nucleophosmin/nucleoplasmin 2	protein-coding	Mysm1_peak	YES	NO	NO	3.71	0	1.25	0
Merged_peak_104	chr9	48911861	48912061	intron	1077	Tmprss5	transmembrane protease, serine 5 (spinesin)	protein-coding	Mysm1_peak	YES	NO	NO	3.45	0	0.62	1.7
Merged_peak_105	chr2	157739176	157739376	Intergenic	-1113	Vstm2l	V-set and transmembrane domain containing 2-like	protein-coding	Mysm1_peak	YES	NO	NO	14.93	2.36	0.83	0
Merged_peak_106	chr2	14097207	14097407	intron	1156	Tmem236	transmembrane protein 236	protein-coding	Mysm1_peak	YES	NO	NO	4.06	2.36	0.21	0
Merged_peak_107	chr8	22085531	22085731	Intergenic	-1204	AY761185	cDNA sequence AY761185	protein-coding	Mysm1_peak	YES	NO	NO	4.57	0	0.21	0.85
Merged_peak_108	chr13	54852165	54852365	Intergenic	-1235	Gprin1	G protein-regulated inducer of neurite outgrowth 1	protein-coding	Mysm1_peak	YES	NO	NO	9.32	0	0.83	0.85
Merged_peak_109	chr9	39756971	39757171	TTS	1283	Olfr975	olfactory receptor 975	protein-coding	Mysm1_peak	YES	NO	NO	2.68	1.18	1.04	0
Merged_peak_110	chr6	41987004	41987204	Intergenic	-1289	Sva	seminal vesicle antigen	protein-coding	Mysm1_peak	YES	NO	NO	1.64	0.59	1.25	0
Merged_peak_111	chr9	107197603	107197803	Intergenic	-1317	Cish	cytokine inducible SH2-containing protein	protein-coding	Mysm1_peak	YES	NO	NO	4.32	1.77	1.46	1.7
Merged_peak_112	chr10	78817841	78818041	Intergenic	-1395	Vmn2r82	vomeronasal 2, receptor 82	protein-coding	Mysm1_peak	YES	NO	NO	5.44	0.59	0.83	2.56
Merged_peak_113	chr2	88939449	88939649	Intergenic	-1429	Olfr1220	olfactory receptor 1220	protein-coding	Mysm1_peak	YES	NO	NO	5.87	0.59	1.04	2.56
Merged_peak_114	chr19	8993229	8993429	Intergenic	-1554	B3gat3	beta-1,3-glucuronyltransferase 3 (glucuronosyltransferase I)	protein-coding	Mysm1_peak	YES	NO	NO	2.42	0	1.67	0.85
Merged_peak_115	chr1	122403208	122403408	Intergenic	-1647	Marco	macrophage receptor with collagenous structure	protein-coding	Mysm1_peak	YES	NO	NO	3.19	0.59	1.25	0
Merged_peak_116	chr7	7091030	7091230	Intergenic	-1664	Zfp773	zinc finger protein 773	protein-coding	Mysm1_peak	YES	NO	NO	2.07	0	0.62	0
Merged_peak_117	chr10	70120365	70120565	Intergenic	-1754	D630013N20Rik	RIKEN cDNA D630013N20 gene	ncRNA	Mysm1_peak	YES	NO	NO	2.5	0	0.62	0
Merged_peak_118	chr4	120710185	120710385	Intergenic	-1886	Col9a2	collagen, type IX, alpha 2	protein-coding	Mysm1_peak	YES	NO	NO	6.65	0.59	1.04	0
Merged_peak_119	chr4	133576592	133576792	Intergenic	-1961	Lin28a	lin-28 homolog A (C. elegans)	protein-coding	Mysm1_peak	YES	NO	NO	10.19	1.77	0.62	2.56
Merged_peak_120	chr7	23225168	23225368	Intergenic	-2020	Vmn1r101	vomeronasal 1 receptor 101	protein-coding	Mysm1_peak	YES	NO	NO	2.42	0.59	1.25	1.7
Merged_peak_121	chr1	65171801	65172001	Intergenic	-2113	D630023F18Rik	RIKEN cDNA D630023F18 gene	protein-coding	Mysm1_peak	YES	NO	NO	3.11	0	0.62	1.7
Merged_peak_122	chr8	23870276	23870476	intron	2182	Plat	plasminogen activator, tissue	protein-coding	Mysm1_peak	YES	NO	NO	2.07	0.59	0.62	0
Merged_peak_123	chr7	27902588	27902788	Intergenic	-2286	Cyp2f2	cytochrome P450, family 2, subfamily f, polypeptide 2	protein-coding	Mysm1_peak	YES	NO	NO	1.9	1.77	0.42	0
Merged_peak_124	chr4	141222219	141222419	Intergenic	-2289	Plekhm2	pleckstrin homology domain containing, family M (with RUN domain) member 2	protein-coding	Mysm1_peak	YES	NO	NO	5.09	0	0.62	0
Merged_peak_125	chr1	78651980	78652180	Intergenic	-2320	Utp14b	UTP14, U3 small nucleolar ribonucleoprotein, homolog B (yeast)	protein-coding	Mysm1_peak	YES	NO	NO	1.04	0.59	0.21	0.85
Merged_peak_126	chr7	4798522	4798722	intron	-2324	Shisa7	shisa family member 7	protein-coding	Mysm1_peak	YES	NO	NO	1.47	1.77	1.04	2.56
Merged_peak_127	chr17	40771252	40771452	intron	2328	Esp3	exocrine gland secreted peptide 3	protein-coding	Mysm1_peak	YES	NO	NO	2.85	0.59	0.62	0.85
Merged_peak_128	chrX	70706636	70706836	Intergenic	-2368	Haus7	HAUS augmin-like complex, subunit 7	protein-coding	Mysm1_peak	YES	NO	NO	2.85	0	0.83	0.85
Merged_peak_129	chr19	59296432	59296632	intron	2394	Kcnk18	potassium channel, subfamily K, member 18	protein-coding	Mysm1_peak	YES	NO	NO	3.45	0	0	1.7
Merged_peak_130	chr2	32574073	32574273	Intergenic	-2402	Sh2d3c	SH2 domain containing 3C	protein-coding	Mysm1_peak	YES	NO	NO	4.06	1.77	1.67	0
Merged_peak_131	chr2	128767219	128767419	intron	2437	Zc3h8	zinc finger CCCH type containing 8	protein-coding	Mysm1_peak	YES	NO	NO	4.14	0	1.46	0
Merged_peak_132	chr17	35686507	35686707	Intergenic	-2466	Cdsn	corneodesmosin	protein-coding	Mysm1_peak	YES	NO	NO	1.9	2.95	0	0.85
Merged_peak_133	chr7	68873602	68873802	intron	-2488	Mir344d-3	microRNA 344d-3	ncRNA	Mysm1_peak	YES	NO	NO	2.59	0	0.42	0
Merged_peak_134	chr4	115275936	115276136	intron	2493	Cyp4a32	cytochrome P450, family 4, subfamily a, polypeptide 32	protein-coding	Mysm1_peak	YES	NO	NO	4.23	0.59	0.62	0
Merged_peak_135	chr7	135208564	135208764	intron	2510	Itgam	integrin alpha M	protein-coding	Mysm1_peak	YES	NO	NO	0.26	2.95	0.83	0
Merged_peak_136	chr8	13983477	13983677	Intergenic	-2513	Gm5907	predicted gene 5907	ncRNA	Mysm1_peak	YES	NO	NO	3.88	0	0.83	0.85
Merged_peak_137	chr6	42790392	42790592	Intergenic	2610	Olfr449	olfactory receptor 449	protein-coding	Mysm1_peak	YES	NO	NO	2.42	2.95	0	0
Merged_peak_138	chr1	140876775	140876975	intron	2641	4930596I21Rik	RIKEN cDNA 4930596I21 gene	ncRNA	Mysm1_peak	YES	NO	NO	1.55	1.18	1.67	0.85
Merged_peak_139	chr15	85568773	85568973	intron	2667	Ppara	peroxisome proliferator activated receptor alpha	protein-coding	Mysm1_peak	YES	NO	NO	3.71	0	0	0
Merged_peak_140	chr2	122610321	122610521	intron	2686	Sqrdl	sulfide quinone reductase-like (yeast)	protein-coding	Mysm1_peak	YES	NO	NO	1.55	2.36	0.42	0
Merged_peak_141	chr2	14098788	14098988	intron	2737	Tmem236	transmembrane protein 236	protein-coding	Mysm1_peak	YES	NO	NO	3.54	3.53	0.62	0
Merged_peak_142	chr9	53517107	53517307	Intergenic	-2870	Rab39	RAB39, member RAS oncogene family	protein-coding	Mysm1_peak	YES	NO	NO	4.14	0	1.04	0
Merged_peak_143	chr2	131056789	131056989	Intergenic	-2910	Mavs	mitochondrial antiviral signaling protein	protein-coding	Mysm1_peak	YES	NO	NO	2.68	1.18	0.21	0
Merged_peak_144	chr6	113454738	113454938	Intergenic	-2913	Prrt3	proline-rich transmembrane protein 3	protein-coding	Mysm1_peak	YES	NO	NO	3.45	0.59	1.67	0
Merged_peak_145	chr2	148573037	148573237	Intergenic	-2960	Cstl1	cystatin-like 1	protein-coding	Mysm1_peak	YES	NO	NO	3.37	1.77	1.04	0.85
Merged_peak_146	chr10	127672059	127672259	intron	-2963	Timeless	timeless circadian clock 1	protein-coding	Mysm1_peak	YES	NO	NO	5.35	0	0.83	0
Merged_peak_147	chr11	76496319	76496519	intron	3044	Tusc5	tumor suppressor candidate 5	protein-coding	Mysm1_peak	YES	NO	NO	3.19	1.18	1.04	0
Merged_peak_148	chr7	110979395	110979595	Intergenic	-3052	Hbb-b1	hemoglobin, beta adult major chain	protein-coding	Mysm1_peak	YES	NO	NO	4.75	1.77	0	0
Merged_peak_149	chr3	33045077	33045277	Intergenic	-3064	Pex5l	peroxisomal biogenesis factor 5-like	protein-coding	Mysm1_peak	YES	NO	NO	8.46	0	1.87	0.85
Merged_peak_150	chr11	115161845	115162045	Intergenic	-3085	Fads6	fatty acid desaturase domain family, member 6	protein-coding	Mysm1_peak	YES	NO	NO	1.55	1.77	1.25	0
Merged_peak_151	chr1	20665893	20666093	intron	-3098	Mir206	microRNA 206	ncRNA	Mysm1_peak	YES	NO	NO	2.42	1.77	0.42	0
Merged_peak_152	chr6	42192705	42192905	Intergenic	-3129	Gstk1	glutathione S-transferase kappa 1	protein-coding	Mysm1_peak	YES	NO	NO	4.32	2.36	0.62	0.85
Merged_peak_153	chr6	72337354	72337554	intron	3207	Vamp8	vesicle-associated membrane protein 8	protein-coding	Mysm1_peak	YES	NO	NO	2.59	0	0.42	0
Merged_peak_154	chr11	73016096	73016296	intron	3212	Shpk	sedoheptulokinase	protein-coding	Mysm1_peak	YES	NO	NO	1.99	0	0.83	0.85
Merged_peak_155	chr7	34877088	34877288	Intergenic	-3262	Scgb1b30	secretoglobin, family 1B, member 30	protein-coding	Mysm1_peak	YES	NO	NO	5.27	0.59	0.21	0
Merged_peak_156	chr5	123346917	123347117	intron	3342	Kdm2b	lysine (K)-specific demethylase 2B	protein-coding	Mysm1_peak	YES	NO	NO	2.16	1.18	1.67	0.85
Merged_peak_157	chr4	62177500	62177700	intron	3343	Alad	aminolevulinate, delta-, dehydratase	protein-coding	Mysm1_peak	YES	NO	NO	7.42	6.48	1.04	0.85
Merged_peak_158	chr6	83955101	83955301	Intergenic	-3391	Dysf	dysferlin	protein-coding	Mysm1_peak	YES	NO	NO	3.45	0	1.25	0.85
Merged_peak_159	chr2	6057232	6057432	intron	3403	Gm10857	predicted gene 10857	ncRNA	Mysm1_peak	YES	NO	NO	2.68	0.59	0.62	0
Merged_peak_160	chr7	135269577	135269777	Intergenic	-3405	Itgax	integrin alpha X	protein-coding	Mysm1_peak	YES	NO	NO	4.23	0	0.42	0
Merged_peak_161	chr12	87169207	87169407	intron	3407	Ttll5	tubulin tyrosine ligase-like family, member 5	protein-coding	Mysm1_peak	YES	NO	NO	5.61	0	0.42	0.85
Merged_peak_162	chr3	15909657	15909857	Intergenic	-3425	Gm5150	predicted gene 5150	protein-coding	Mysm1_peak	YES	NO	NO	2.16	0	1.46	0.85
Merged_peak_163	chr11	30781778	30781978	Intergenic	-3480	Gpr75	G protein-coupled receptor 75	protein-coding	Mysm1_peak	YES	NO	NO	3.45	3.53	0.21	0
Merged_peak_164	chr2	86065508	86065708	Intergenic	3518	Olfr1047	olfactory receptor 1047	protein-coding	Mysm1_peak	YES	NO	NO	2.93	0	0	0
Merged_peak_165	chr17	38772767	38772967	Intergenic	-3525	Esp31	exocrine gland secreted peptide 31	protein-coding	Mysm1_peak	YES	NO	NO	2.42	1.18	0.21	0.85
Merged_peak_166	chr1	93701476	93701676	intron	3538	Twist2	twist basic helix-loop-helix transcription factor 2	protein-coding	Mysm1_peak	YES	NO	NO	6.56	1.18	0.83	0
Merged_peak_167	chr9	22197099	22197299	Intergenic	-3549	Anln	anillin, actin binding protein	protein-coding	Mysm1_peak	YES	NO	NO	3.71	0	0.42	0
Merged_peak_168	chr1	192806672	192806872	Intergenic	-3597	Vash2	vasohibin 2	protein-coding	Mysm1_peak	YES	NO	NO	4.83	0	0.42	0.85
Merged_peak_169	chr1	146099735	146099935	Intergenic	-3601	Rgs1	regulator of G-protein signaling 1	protein-coding	Mysm1_peak	YES	NO	NO	3.54	0	0.42	0.85
Merged_peak_170	chr11	96635094	96635294	intron	3675	Snx11	sorting nexin 11	protein-coding	Mysm1_peak	YES	NO	NO	3.45	0	2.5	0.85
Merged_peak_171	chr1	166796860	166797060	intron	3708	Gm20743	predicted gene, 20743	ncRNA	Mysm1_peak	YES	NO	NO	5.01	0.59	0.42	0.85
Merged_peak_172	chr3	144599128	144599328	Intergenic	-3735	Clca4b	chloride channel accessory 4B	protein-coding	Mysm1_peak	YES	NO	NO	4.32	0.59	0.21	0
Merged_peak_173	chr3	96470153	96470353	Intergenic	-3801	Ankrd35	ankyrin repeat domain 35	protein-coding	Mysm1_peak	YES	NO	NO	5.87	0.59	0.21	2.56
Merged_peak_174	chr4	155233540	155233740	TTS	3822	Tas1r3	taste receptor, type 1, member 3	protein-coding	Mysm1_peak	YES	NO	NO	6.04	2.36	0.21	2.56
Merged_peak_175	chr18	61383877	61384077	intron	3824	Pde6a	phosphodiesterase 6A, cGMP-specific, rod, alpha	protein-coding	Mysm1_peak	YES	NO	NO	5.35	0.59	0.21	0
Merged_peak_176	chr8	124061922	124062122	intron	3832	1700018B08Rik	RIKEN cDNA 1700018B08 gene	protein-coding	Mysm1_peak	YES	NO	NO	1.73	0	0.42	0
Merged_peak_177	chr15	34283692	34283892	intron	3835	9430069I07Rik	RIKEN cDNA 9430069I07 gene	protein-coding	Mysm1_peak	YES	NO	NO	3.11	0	0.42	0
Merged_peak_178	chr11	73705625	73705825	Intergenic	-3853	Olfr394	olfactory receptor 394	protein-coding	Mysm1_peak	YES	NO	NO	4.06	0	1.04	0
Merged_peak_179	chr9	57372802	57373002	intron	3863	Cox5a	cytochrome c oxidase subunit Va	protein-coding	Mysm1_peak	YES	NO	NO	4.23	0.59	0.21	0
Merged_peak_180	chr10	78050723	78050923	intron	3886	Syde1	synapse defective 1, Rho GTPase, homolog 1 (C. elegans)	protein-coding	Mysm1_peak	YES	NO	NO	2.85	0	0.42	0
Merged_peak_181	chr2	88941926	88942126	Intergenic	-3906	Olfr1220	olfactory receptor 1220	protein-coding	Mysm1_peak	YES	NO	NO	6.3	1.18	0.42	0
Merged_peak_182	chr10	79759080	79759280	Intergenic	3926	Rps15	ribosomal protein S15	protein-coding	Mysm1_peak	YES	NO	NO	3.02	0	1.67	0
Merged_peak_183	chr16	4217283	4217483	Intergenic	-3979	Crebbp	CREB binding protein	protein-coding	Mysm1_peak	YES	NO	NO	3.45	1.18	0.42	0
Merged_peak_184	chr9	78027610	78027810	Intergenic	3989	C920006O11Rik	RIKEN cDNA C920006O11 gene	ncRNA	Mysm1_peak	YES	NO	NO	2.85	0	0.21	0.85
Merged_peak_185	chr11	54669975	54670175	intron	4018	Lyrm7	LYR motif containing 7	protein-coding	Mysm1_peak	YES	NO	NO	5.35	0.59	0.42	0
Merged_peak_186	chr19	40730122	40730322	intron	-4038	Entpd1	ectonucleoside triphosphate diphosphohydrolase 1	protein-coding	Mysm1_peak	YES	NO	NO	5.01	1.77	2.08	0
Merged_peak_187	chr11	108777521	108777721	Intergenic	-4042	Axin2	axin2	protein-coding	Mysm1_peak	YES	NO	NO	6.91	0.59	0	4.26
Merged_peak_188	chr11	114913601	114913801	3' UTR	-4092	Cd300lh	CD300 antigen like family member H	protein-coding	Mysm1_peak	YES	NO	NO	6.47	1.18	0.21	1.7
Merged_peak_189	chr8	22088452	22088652	Intergenic	-4125	AY761185	cDNA sequence AY761185	protein-coding	Mysm1_peak	YES	NO	NO	2.59	1.77	0.62	0.85
Merged_peak_190	chr5	102503043	102503243	Intergenic	-4203	Wdfy3	WD repeat and FYVE domain containing 3	protein-coding	Mysm1_peak	YES	NO	NO	2.59	0.59	0.62	0
Merged_peak_191	chr10	70122820	70123020	Intergenic	-4209	D630013N20Rik	RIKEN cDNA D630013N20 gene	ncRNA	Mysm1_peak	YES	NO	NO	1.9	0	0.62	0.85
Merged_peak_192	chr11	100866444	100866644	Intergenic	-4222	Atp6v0a1	ATPase, H+ transporting, lysosomal V0 subunit A1	protein-coding	Mysm1_peak	YES	NO	NO	1.99	0	0.62	0
Merged_peak_193	chr11	108777329	108777529	Intergenic	-4234	Axin2	axin2	protein-coding	Mysm1_peak	YES	NO	NO	5.61	0.59	0	0
Merged_peak_194	chr17	35407019	35407219	intron	4395	LOC547349	MHC class I family member	protein-coding	Mysm1_peak	YES	NO	NO	0	2.36	0	7.67
Merged_peak_195	chr9	21326118	21326318	Intergenic	-4403	AB124611	cDNA sequence AB124611	protein-coding	Mysm1_peak	YES	NO	NO	4.4	0.59	0.62	0.85
Merged_peak_196	chr10	120420775	120420975	Intergenic	-4489	Lemd3	LEM domain containing 3	protein-coding	Mysm1_peak	YES	NO	NO	1.21	0	0.42	0.85
Merged_peak_197	chr7	23227656	23227856	Intergenic	-4508	Vmn1r101	vomeronasal 1 receptor 101	protein-coding	Mysm1_peak	YES	NO	NO	2.93	0	1.04	1.7
Merged_peak_198	chr1	65174204	65174404	Intergenic	-4516	D630023F18Rik	RIKEN cDNA D630023F18 gene	protein-coding	Mysm1_peak	YES	NO	NO	3.97	0	1.04	0.85
Merged_peak_199	chr7	21032365	21032565	Intergenic	-4523	Vmn1r149	vomeronasal 1 receptor 149	protein-coding	Mysm1_peak	YES	NO	NO	4.14	1.18	0.83	1.7
Merged_peak_200	chrX	34189842	34190042	Intergenic	-4533	Akap17b	A kinase (PRKA) anchor protein 17B	protein-coding	Mysm1_peak	YES	NO	NO	3.54	1.18	0.62	0.85
Merged_peak_201	chrX	92668823	92669023	intron	4545	Asb12	ankyrin repeat and SOCS box-containing 12	protein-coding	Mysm1_peak	YES	NO	NO	2.93	0	0.21	0
Merged_peak_202	chr17	34509259	34509459	Intergenic	-4718	Btnl1	butyrophilin-like 1	protein-coding	Mysm1_peak	YES	NO	NO	2.59	0	0.83	0.85
Merged_peak_203	chr4	136981611	136981811	intron	4724	Cela3b	chymotrypsin-like elastase family, member 3B	protein-coding	Mysm1_peak	YES	NO	NO	0.78	0.59	0.42	0
Merged_peak_204	chr19	59298824	59299024	intron	4786	Kcnk18	potassium channel, subfamily K, member 18	protein-coding	Mysm1_peak	YES	NO	NO	3.11	0.59	0.21	0.85
Merged_peak_205	chr14	122938321	122938521	intron	4871	Pcca	propionyl-Coenzyme A carboxylase, alpha polypeptide	protein-coding	Mysm1_peak	YES	NO	NO	3.88	0.59	1.46	0
Merged_peak_206	chr7	51019471	51019671	Intergenic	-4899	Klk12	kallikrein related-peptidase 12	protein-coding	Mysm1_peak	YES	NO	NO	3.71	1.18	0.21	0
Merged_peak_207	chr17	64292133	64292333	intron	4912	Fer	fer (fms/fps related) protein kinase	protein-coding	Mysm1_peak	YES	NO	NO	2.85	1.18	1.04	0.85
Merged_peak_208	chr7	6362867	6363067	Intergenic	-4919	Gm16532	predicted gene, 16532	protein-coding	Mysm1_peak	YES	NO	NO	31.68	9.42	1.25	10.22
Merged_peak_209	chr6	123217076	123217276	exon	5051	Clec4d	C-type lectin domain family 4, member d	protein-coding	Mysm1_peak	YES	NO	NO	8.2	1.77	0.62	0
Merged_peak_210	chr16	17614285	17614485	Intergenic	-5062	Smpd4	sphingomyelin phosphodiesterase 4	protein-coding	Mysm1_peak	YES	NO	NO	3.45	0.59	0.83	0
Merged_peak_211	chr6	117818062	117818262	intron	5067	Zfp239	zinc finger protein 239	protein-coding	Mysm1_peak	YES	NO	NO	5.09	0	0.83	0.85
Merged_peak_212	chr18	62920983	62921183	Intergenic	-5082	2700046A07Rik	RIKEN cDNA 2700046A07 gene	ncRNA	Mysm1_peak	YES	NO	NO	2.59	1.77	0.21	0.85
Merged_peak_213	chr4	129674299	129674499	intron	5101	Adgrb2	adhesion G protein-coupled receptor B2	protein-coding	Mysm1_peak	YES	NO	NO	1.73	1.18	0.42	0
Merged_peak_214	chr9	21754868	21755068	Intergenic	-5229	Swsap1	SWIM type zinc finger 7 associated protein 1	protein-coding	Mysm1_peak	YES	NO	NO	38.15	1.77	0.83	3.41
Merged_peak_215	chr8	13980705	13980905	Intergenic	-5285	Gm5907	predicted gene 5907	ncRNA	Mysm1_peak	YES	NO	NO	3.02	0.59	0.62	0.85
Merged_peak_216	chr11	46618849	46619049	Intergenic	-5352	Timd4	T cell immunoglobulin and mucin domain containing 4	protein-coding	Mysm1_peak	YES	NO	NO	5.96	0	1.04	0
Merged_peak_217	chr17	22367840	22368040	Intergenic	-5359	Gm4944	predicted gene 4944	protein-coding	Mysm1_peak	YES	NO	NO	6.99	1.18	1.25	0
Merged_peak_218	chr17	34875331	34875531	intron	5411	C4b	complement component 4B (Chido blood group)	protein-coding	Mysm1_peak	YES	NO	NO	0.52	0	1.04	0
Merged_peak_219	chr17	54124437	54124637	intron	5419	Sult1c1	sulfotransferase family, cytosolic, 1C, member 1	protein-coding	Mysm1_peak	YES	NO	NO	3.19	0	1.04	0
Merged_peak_220	chr15	54757057	54757257	Intergenic	-5456	Enpp2	ectonucleotide pyrophosphatase/phosphodiesterase 2	protein-coding	Mysm1_peak	YES	NO	NO	3.63	1.77	0.83	0
Merged_peak_221	chr2	148570515	148570715	Intergenic	-5482	Cstl1	cystatin-like 1	protein-coding	Mysm1_peak	YES	NO	NO	0.6	1.18	0.42	0
Merged_peak_222	chr2	153111460	153111660	Intergenic	-5592	Kif3b	kinesin family member 3B	protein-coding	Mysm1_peak	YES	NO	NO	2.85	0.59	1.04	0.85
Merged_peak_223	chr17	48392407	48392607	intron	5611	Trem3	triggering receptor expressed on myeloid cells 3	protein-coding	Mysm1_peak	YES	NO	NO	3.71	2.36	1.67	0
Merged_peak_224	chr10	88342999	88343199	Intergenic	-5638	Slc5a8	solute carrier family 5 (iodide transporter), member 8	protein-coding	Mysm1_peak	YES	NO	NO	2.5	1.18	0	0
Merged_peak_225	chr11	73273253	73273453	Intergenic	-5641	Olfr380	olfactory receptor 380	protein-coding	Mysm1_peak	YES	NO	NO	5.7	0.59	0.83	0
Merged_peak_226	chr18	23956658	23956858	intron	-5713	Mapre2	microtubule-associated protein, RP/EB family, member 2	protein-coding	Mysm1_peak	YES	NO	NO	3.02	0.59	0.62	2.56
Merged_peak_227	chr2	24186519	24186719	Intergenic	-5761	Il1rn	interleukin 1 receptor antagonist	protein-coding	Mysm1_peak	YES	NO	NO	7.42	0.59	1.25	0
Merged_peak_228	chr8	113777226	113777426	intron	5776	Glg1	golgi apparatus protein 1	protein-coding	Mysm1_peak	YES	NO	NO	3.19	1.18	0.62	0
Merged_peak_229	chr7	135267166	135267366	Intergenic	-5816	Itgax	integrin alpha X	protein-coding	Mysm1_peak	YES	NO	NO	3.63	0	0.83	0.85
Merged_peak_230	chr12	85735925	85736125	intron	5859	Entpd5	ectonucleoside triphosphate diphosphohydrolase 5	protein-coding	Mysm1_peak	YES	NO	NO	3.71	1.18	0.83	0
Merged_peak_231	chr14	21754463	21754663	intron	5908	Vcl	vinculin	protein-coding	Mysm1_peak	YES	NO	NO	3.8	0	0.42	0
Merged_peak_232	chr2	86122453	86122653	Intergenic	-5911	Olfr1051	olfactory receptor 1051	protein-coding	Mysm1_peak	YES	NO	NO	2.68	1.18	0.21	0
Merged_peak_233	chr1	192808996	192809196	Intergenic	-5921	Vash2	vasohibin 2	protein-coding	Mysm1_peak	YES	NO	NO	4.14	0.59	0.62	0.85
Merged_peak_234	chr10	59574853	59575053	intron	5948	Spock2	sparc/osteonectin, cwcv and kazal-like domains proteoglycan 2	protein-coding	Mysm1_peak	YES	NO	NO	3.54	0.59	1.46	0
Merged_peak_235	chr9	36645142	36645342	Intergenic	-6002	Fez1	fasciculation and elongation protein zeta 1 (zygin I)	protein-coding	Mysm1_peak	YES	NO	NO	1.9	1.18	0.83	0
Merged_peak_236	chr1	65351720	65351920	Intergenic	-6011	Pth2r	parathyroid hormone 2 receptor	protein-coding	Mysm1_peak	YES	NO	NO	1.99	0.59	1.04	0
Merged_peak_237	chr7	28849987	28850187	Intergenic	-6168	Fcgbp	Fc fragment of IgG binding protein	protein-coding	Mysm1_peak	YES	NO	NO	3.63	0	0.21	0
Merged_peak_238	chr17	89019614	89019814	Intergenic	-6181	Ston1	stonin 1	protein-coding	Mysm1_peak	YES	NO	NO	3.63	0	0.42	0
Merged_peak_239	chr9	72826898	72827098	TTS	6185	Ccpg1os	cell cycle progression 1, opposite strand	protein-coding	Mysm1_peak	YES	NO	NO	4.92	0.59	0.83	2.56
Merged_peak_240	chr16	31087681	31087881	intron	-6263	Xxylt1	xyloside xylosyltransferase 1	protein-coding	Mysm1_peak	YES	NO	NO	5.27	0.59	0.62	1.7
Merged_peak_241	chr1	151892937	151893137	intron	6295	Mir7652	microRNA 7652	ncRNA	Mysm1_peak	YES	NO	NO	1.55	0.59	0.42	0
Merged_peak_242	chr5	124323631	124323831	Intergenic	6298	Hcar1	hydrocarboxylic acid receptor 1	protein-coding	Mysm1_peak	YES	NO	NO	2.42	1.18	1.04	0
Merged_peak_243	chr3	144601737	144601937	Intergenic	-6344	Clca4b	chloride channel accessory 4B	protein-coding	Mysm1_peak	YES	NO	NO	4.57	0	1.04	0
Merged_peak_244	chr9	78030002	78030202	Intergenic	6381	C920006O11Rik	RIKEN cDNA C920006O11 gene	ncRNA	Mysm1_peak	YES	NO	NO	3.63	0	0.42	0.85
Merged_peak_245	chr11	54667557	54667757	intron	6436	Lyrm7	LYR motif containing 7	protein-coding	Mysm1_peak	YES	NO	NO	5.27	0	0.83	0
Merged_peak_246	chr17	21566619	21566819	intron	6528	Zfp54	zinc finger protein 54	protein-coding	Mysm1_peak	YES	NO	NO	0.95	1.18	1.25	0
Merged_peak_247	chr16	59352031	59352231	Intergenic	-6606	Olfr206	olfactory receptor 206	protein-coding	Mysm1_peak	YES	NO	NO	3.19	0.59	0.83	0.85
Merged_peak_248	chr13	4426862	4427062	Intergenic	-6627	Akr1c6	aldo-keto reductase family 1, member C6	protein-coding	Mysm1_peak	YES	NO	NO	4.49	0	0.62	0
Merged_peak_249	chr10	106031296	106031496	intron	6715	4930532I03Rik	RIKEN cDNA 4930532I03 gene	ncRNA	Mysm1_peak	YES	NO	NO	2.68	0.59	1.04	0
Merged_peak_250	chr7	71388059	71388259	intron	6826	Mir6416	microRNA 6416	ncRNA	Mysm1_peak	YES	NO	NO	2.5	4.71	0.83	0.85
Merged_peak_251	chr4	15083026	15083226	Intergenic	-6848	Necab1	N-terminal EF-hand calcium binding protein 1	protein-coding	Mysm1_peak	YES	NO	NO	2.68	0.59	0.42	0
Merged_peak_252	chr5	144854338	144854538	Intergenic	-6867	Lmtk2	lemur tyrosine kinase 2	protein-coding	Mysm1_peak	YES	NO	NO	3.8	0	0.42	0.85
Merged_peak_253	chr2	113605590	113605790	Intergenic	-6885	Grem1	gremlin 1	protein-coding	Mysm1_peak	YES	NO	NO	1.47	0	0	0
Merged_peak_254	chr9	21323628	21323828	Intergenic	-6893	AB124611	cDNA sequence AB124611	protein-coding	Mysm1_peak	YES	NO	NO	4.92	1.77	0.21	0
Merged_peak_255	chr10	34008911	34009111	Intergenic	7015	Tspyl1	testis-specific protein, Y-encoded-like 1	protein-coding	Mysm1_peak	YES	NO	NO	5.78	0.59	0.42	0.85
Merged_peak_256	chr8	55796902	55797102	intron	7029	Wdr17	WD repeat domain 17	protein-coding	Mysm1_peak	YES	NO	NO	4.66	0.59	2.08	3.41
Merged_peak_257	chr12	32237668	32237868	intron	7066	Slc26a4	solute carrier family 26, member 4	protein-coding	Mysm1_peak	YES	NO	NO	3.28	1.77	1.46	0.85
Merged_peak_258	chrX	34192389	34192589	Intergenic	-7080	Akap17b	A kinase (PRKA) anchor protein 17B	protein-coding	Mysm1_peak	YES	NO	NO	3.02	0	1.04	0
Merged_peak_259	chr17	27752649	27752849	intron	7160	Nudt3	nudix (nucleotide diphosphate linked moiety X)-type motif 3	protein-coding	Mysm1_peak	YES	NO	NO	2.68	0	1.25	0.85
Merged_peak_260	chr6	121593256	121593456	intron	7165	A2m	alpha-2-macroglobulin	protein-coding	Mysm1_peak	YES	NO	NO	3.02	0	0	0
Merged_peak_261	chr1	56068534	56068734	Intergenic	-7188	1700003I22Rik	RIKEN cDNA 1700003I22 gene	ncRNA	Mysm1_peak	YES	NO	NO	1.64	0.59	0	3.41
Merged_peak_262	chr1	164415255	164415455	Intergenic	-7190	Dnm3	dynamin 3	protein-coding	Mysm1_peak	YES	NO	NO	3.8	1.77	0.62	0
Merged_peak_263	chr2	172066649	172066849	Intergenic	-7243	Mc3r	melanocortin 3 receptor	protein-coding	Mysm1_peak	YES	NO	NO	6.04	1.77	0.62	0.85
Merged_peak_264	chr7	122982296	122982496	intron	7258	Sox6	SRY (sex determining region Y)-box 6	protein-coding	Mysm1_peak	YES	NO	NO	4.14	1.18	0.42	0.85
Merged_peak_265	chr17	64958167	64958367	intron	7278	Man2a1	mannosidase 2, alpha 1	protein-coding	Mysm1_peak	YES	NO	NO	2.5	1.77	0.42	0.85
Merged_peak_266	chr7	134432389	134432589	Intergenic	-7285	Itgal	integrin alpha L	protein-coding	Mysm1_peak	YES	NO	NO	3.54	0	0	0
Merged_peak_267	chr6	29927916	29928116	Intergenic	-7313	Smkr-ps	smal lysine rich protein 1, pseudogene	ncRNA	Mysm1_peak	YES	NO	NO	4.4	0.59	0.21	0.85
Merged_peak_268	chr10	127072604	127072804	Intergenic	-7338	Stat6	signal transducer and activator of transcription 6	protein-coding	Mysm1_peak	YES	NO	NO	1.73	0	0	0.85
Merged_peak_269	chr16	59354522	59354722	Intergenic	7420	Olfr209	olfactory receptor 209	protein-coding	Mysm1_peak	YES	NO	NO	3.97	0	0.83	1.7
Merged_peak_270	chr12	85417600	85417800	TTS	7425	Acot5	acyl-CoA thioesterase 5	protein-coding	Mysm1_peak	YES	NO	NO	2.68	0	0.83	0
Merged_peak_271	chr1	84684867	84685067	intron	-7447	Mir5126	microRNA 5126	ncRNA	Mysm1_peak	YES	NO	NO	5.52	1.18	0.83	1.7
Merged_peak_272	chr13	75837299	75837499	Intergenic	-7533	Ell2	elongation factor RNA polymerase II 2	protein-coding	Mysm1_peak	YES	NO	NO	3.8	0.59	2.08	0
Merged_peak_273	chr2	158124594	158124794	Intergenic	-7535	Lbp	lipopolysaccharide binding protein	protein-coding	Mysm1_peak	YES	NO	NO	3.54	0.59	1.46	1.7
Merged_peak_274	chr15	5086199	5086399	Intergenic	-7562	Prkaa1	protein kinase, AMP-activated, alpha 1 catalytic subunit	protein-coding	Mysm1_peak	YES	NO	NO	3.88	0.59	0.83	0
Merged_peak_275	chr7	19263643	19263843	intron	7598	Psg20	pregnancy-specific glycoprotein 20	protein-coding	Mysm1_peak	YES	NO	NO	2.76	1.18	0.21	0.85
Merged_peak_276	chr9	110215335	110215535	intron	7739	Elp6	elongator acetyltransferase complex subunit 6	protein-coding	Mysm1_peak	YES	NO	NO	1.9	1.77	1.25	0.85
Merged_peak_277	chr1	40315541	40315741	intron	-7790	Il1r1	interleukin 1 receptor, type I	protein-coding	Mysm1_peak	YES	NO	NO	2.33	2.95	0.42	0
Merged_peak_278	chrX	7821621	7821821	intron	7811	Ftsj1	FtsJ homolog 1 (E. coli)	protein-coding	Mysm1_peak	YES	NO	NO	1.12	1.18	0.83	0
Merged_peak_279	chr2	70848502	70848702	intron	7829	Mettl8	methyltransferase like 8	protein-coding	Mysm1_peak	YES	NO	NO	1.99	0.59	0.42	0
Merged_peak_280	chr5	21199224	21199424	intron	7839	Napepld	N-acyl phosphatidylethanolamine phospholipase D	protein-coding	Mysm1_peak	YES	NO	NO	3.45	1.77	1.25	1.7
Merged_peak_281	chr7	115363801	115364001	Intergenic	-7860	Olfr487	olfactory receptor 487	protein-coding	Mysm1_peak	YES	NO	NO	4.83	0	1.04	0
Merged_peak_282	chr4	47112629	47112829	intron	7904	Galnt12	UDP-N-acetyl-alpha-D-galactosamine:polypeptide N-acetylgalactosaminyltransferase 12	protein-coding	Mysm1_peak	YES	NO	NO	6.82	0	0.83	1.7
Merged_peak_283	chr10	43553564	43553764	TTS	7951	4933404K13Rik	RIKEN cDNA 4933404K13 gene	ncRNA	Mysm1_peak	YES	NO	NO	5.35	0.59	1.25	0
Merged_peak_284	chr1	82591376	82591576	intron	7980	Col4a3	collagen, type IV, alpha 3	protein-coding	Mysm1_peak	YES	NO	NO	1.12	0	0.83	1.7
Merged_peak_285	chr11	66905070	66905270	intron	-8136	Mir6923	microRNA 6923	ncRNA	Mysm1_peak	YES	NO	NO	4.49	1.18	0	2.56
Merged_peak_286	chr3	36479027	36479227	intron	-8209	Ccna2	cyclin A2	protein-coding	Mysm1_peak	YES	NO	NO	3.88	0	0.42	0
Merged_peak_287	chr3	146452537	146452737	intron	-8257	Prkacb	protein kinase, cAMP dependent, catalytic, beta	protein-coding	Mysm1_peak	YES	NO	NO	3.88	0	0.21	0
Merged_peak_288	chr17	8420534	8420734	Intergenic	-8274	Ccr6	chemokine (C-C motif) receptor 6	protein-coding	Mysm1_peak	YES	NO	NO	2.16	1.77	0.62	0.85
Merged_peak_289	chr2	27029202	27029402	intron	8275	Dbh	dopamine beta hydroxylase	protein-coding	Mysm1_peak	YES	NO	NO	3.54	1.77	0.42	0
Merged_peak_290	chr1	94423352	94423552	Intergenic	-8360	Olfr1414	olfactory receptor 1414	protein-coding	Mysm1_peak	YES	NO	NO	4.57	0	1.04	0
Merged_peak_291	chr9	32188306	32188506	intron	8403	Kcnj1	potassium inwardly-rectifying channel, subfamily J, member 1	protein-coding	Mysm1_peak	YES	NO	NO	5.78	1.18	1.87	0.85
Merged_peak_292	chr11	22921738	22921938	intron	8451	Fam161a	family with sequence similarity 161, member A	protein-coding	Mysm1_peak	YES	NO	NO	3.45	2.95	0.83	1.7
Merged_peak_293	chr2	148567543	148567743	Intergenic	-8454	Cstl1	cystatin-like 1	protein-coding	Mysm1_peak	YES	NO	NO	1.64	0	0.21	0
Merged_peak_294	chr10	110455541	110455741	Intergenic	-8519	Zdhhc17	zinc finger, DHHC domain containing 17	protein-coding	Mysm1_peak	YES	NO	NO	2.59	0.59	1.04	0
Merged_peak_295	chr16	97693029	97693229	intron	-8616	Mx1	MX dynamin-like GTPase 1	protein-coding	Mysm1_peak	YES	NO	NO	3.54	0	0	0.85
Merged_peak_296	chr16	31090067	31090267	intron	-8649	Xxylt1	xyloside xylosyltransferase 1	protein-coding	Mysm1_peak	YES	NO	NO	4.57	0	1.04	0
Merged_peak_297	chr3	100497988	100498188	Intergenic	-8692	Man1a2	mannosidase, alpha, class 1A, member 2	protein-coding	Mysm1_peak	YES	NO	NO	7.08	0	1.25	0
Merged_peak_298	chr6	116465150	116465350	intron	8716	Olfr212	olfactory receptor 212	protein-coding	Mysm1_peak	YES	NO	NO	3.28	1.77	0.62	0
Merged_peak_299	chr1	179668572	179668772	intron	8727	1700016C15Rik	RIKEN cDNA 1700016C15 gene	protein-coding	Mysm1_peak	YES	NO	NO	5.18	1.77	1.46	0
Merged_peak_300	chr1	99675406	99675606	intron	8757	Gin1	gypsy retrotransposon integrase 1	protein-coding	Mysm1_peak	YES	NO	NO	3.8	0.59	1.04	0.85
Merged_peak_301	chr1	193212061	193212261	intron	8759	Ppp2r5a	protein phosphatase 2, regulatory subunit B', alpha	protein-coding	Mysm1_peak	YES	NO	NO	3.28	1.77	0.62	0
Merged_peak_302	chr11	6138938	6139138	Intergenic	-8790	Npc1l1	NPC1-like 1	protein-coding	Mysm1_peak	YES	NO	NO	1.99	0.59	0.21	1.7
Merged_peak_303	chr5	86635662	86635862	Intergenic	-8836	Gnrhr	gonadotropin releasing hormone receptor	protein-coding	Mysm1_peak	YES	NO	NO	5.78	0.59	0	0
Merged_peak_304	chr14	37957252	37957452	Intergenic	-8844	Ghitm	growth hormone inducible transmembrane protein	protein-coding	Mysm1_peak	YES	NO	NO	2.93	0.59	1.04	0
Merged_peak_305	chr9	72824225	72824425	Intergenic	8858	Ccpg1os	cell cycle progression 1, opposite strand	protein-coding	Mysm1_peak	YES	NO	NO	4.23	0	1.25	0
Merged_peak_306	chr2	106524655	106524855	Intergenic	-8861	Mpped2	metallophosphoesterase domain containing 2	protein-coding	Mysm1_peak	YES	NO	NO	2.42	1.18	1.25	0
Merged_peak_307	chr18	57807040	57807240	intron	-8901	2210409D07Rik	RIKEN cDNA 2210409D07 gene	ncRNA	Mysm1_peak	YES	NO	NO	1.55	0	0.42	0
Merged_peak_308	chr17	89016841	89017041	Intergenic	-8954	Ston1	stonin 1	protein-coding	Mysm1_peak	YES	NO	NO	2.76	0	0.42	0
Merged_peak_309	chrX	104442137	104442337	Intergenic	-8980	Gpr174	G protein-coupled receptor 174	protein-coding	Mysm1_peak	YES	NO	NO	2.85	0.59	0.83	0.85
Merged_peak_310	chr18	64445811	64446011	Intergenic	-9077	St8sia3os	ST8 alpha-N-acetyl-neuraminide alpha-2,8-sialyltransferase 3, opposite strand	ncRNA	Mysm1_peak	YES	NO	NO	6.73	1.18	0.42	0
Merged_peak_311	chr7	104239278	104239478	intron	9117	Gab2	growth factor receptor bound protein 2-associated protein 2	protein-coding	Mysm1_peak	YES	NO	NO	1.21	0.59	0.21	0
Merged_peak_312	chr12	36825986	36826186	intron	9120	Gm5434	ubiquitin-conjugating enzyme E2F (putative) pseudogene	pseudo	Mysm1_peak	YES	NO	NO	3.8	0	0.42	1.7
Merged_peak_313	chr7	66570263	66570463	intron	9156	C230091D08Rik	RIKEN cDNA C230091D08 gene	ncRNA	Mysm1_peak	YES	NO	NO	1.73	0	0.21	0
Merged_peak_314	chr2	91275536	91275736	intron	9163	1110051M20Rik	RIKEN cDNA 1110051M20 gene	protein-coding	Mysm1_peak	YES	NO	NO	3.8	0.59	1.04	0
Merged_peak_315	chr10	129925157	129925357	intron	9178	Vmn2r87	vomeronasal 2, receptor 87	protein-coding	Mysm1_peak	YES	NO	NO	3.45	0.59	1.04	0.85
Merged_peak_316	chr2	102750912	102751112	Intergenic	-9190	Cd44	CD44 antigen	protein-coding	Mysm1_peak	YES	NO	NO	2.68	2.36	0.21	1.7
Merged_peak_317	chr7	86522619	86522819	intron	9194	Rlbp1	retinaldehyde binding protein 1	protein-coding	Mysm1_peak	YES	NO	NO	4.4	0.59	0.42	0.85
Merged_peak_318	chr16	36656756	36656956	intron	9307	Cd86	CD86 antigen	protein-coding	Mysm1_peak	YES	NO	NO	3.71	3.53	0.21	2.56
Merged_peak_319	chr6	149146450	149146650	Intergenic	-9316	Amn1	antagonist of mitotic exit network 1	protein-coding	Mysm1_peak	YES	NO	NO	2.85	0	0.62	0
Merged_peak_320	chr11	69001900	69002100	intron	9345	Alox8	arachidonate 8-lipoxygenase	protein-coding	Mysm1_peak	YES	NO	NO	2.07	0.59	0.42	0
Merged_peak_321	chr16	32069956	32070156	intron	9372	Pak2	p21 protein (Cdc42/Rac)-activated kinase 2	protein-coding	Mysm1_peak	YES	NO	NO	4.4	1.18	1.46	0.85
Merged_peak_322	chr4	128876313	128876513	intron	9374	Yars	tyrosyl-tRNA synthetase	protein-coding	Mysm1_peak	YES	NO	NO	3.97	0	0.42	0
Merged_peak_323	chr11	48604382	48604582	Intergenic	-9380	Gnb2l1	guanine nucleotide binding protein (G protein), beta polypeptide 2 like 1	protein-coding	Mysm1_peak	YES	NO	NO	2.59	1.77	1.46	0
Merged_peak_324	chr5	144851812	144852012	Intergenic	-9393	Lmtk2	lemur tyrosine kinase 2	protein-coding	Mysm1_peak	YES	NO	NO	3.88	1.18	0.42	0
Merged_peak_325	chr2	72661071	72661271	Intergenic	-9397	6430710C18Rik	RIKEN cDNA 6430710C18 gene	ncRNA	Mysm1_peak	YES	NO	NO	3.45	2.36	1.04	3.41
Merged_peak_326	chr10	32793791	32793991	Intergenic	-9398	Trdn	triadin	protein-coding	Mysm1_peak	YES	NO	NO	3.02	0	0.42	1.7
Merged_peak_327	chr9	114482856	114483056	Intergenic	-9469	Trim71	tripartite motif-containing 71	protein-coding	Mysm1_peak	YES	NO	NO	3.54	0.59	0.42	0
Merged_peak_328	chr14	117333938	117334138	intron	9519	Gpc6	glypican 6	protein-coding	Mysm1_peak	YES	NO	NO	3.97	0	0	0
Merged_peak_329	chr16	97716907	97717107	intron	9536	Fam3b	family with sequence similarity 3, member B	protein-coding	Mysm1_peak	YES	NO	NO	1.9	0	0.62	0.85
Merged_peak_330	chr8	55794336	55794536	intron	9595	Wdr17	WD repeat domain 17	protein-coding	Mysm1_peak	YES	NO	NO	3.88	0.59	0.62	0.85
Merged_peak_331	chr6	29925627	29925827	Intergenic	-9602	Smkr-ps	smal lysine rich protein 1, pseudogene	ncRNA	Mysm1_peak	YES	NO	NO	6.47	0	1.04	1.7
Merged_peak_332	chr11	42972954	42973154	intron	9675	Atp10b	ATPase, class V, type 10B	protein-coding	Mysm1_peak	YES	NO	NO	3.02	0.59	0.62	0
Merged_peak_333	chr8	24377128	24377328	Intergenic	-9676	Golga7	golgi autoantigen, golgin subfamily a, 7	protein-coding	Mysm1_peak	YES	NO	NO	6.65	0	0.21	0
Merged_peak_334	chr4	132488148	132488348	Intergenic	-9782	Fam76a	family with sequence similarity 76, member A	protein-coding	Mysm1_peak	YES	NO	NO	2.93	0	0.83	0
Merged_peak_335	chr15	96539836	96540036	Intergenic	-9807	Slc38a2	solute carrier family 38, member 2	protein-coding	Mysm1_peak	YES	NO	NO	22.36	2.95	1.04	2.56
Merged_peak_336	chr6	47883239	47883439	TTS	-9835	Zfp783	zinc finger protein 783	ncRNA	Mysm1_peak	YES	NO	NO	2.59	0	0.62	0.85
Merged_peak_337	chr13	75834961	75835161	Intergenic	-9871	Ell2	elongation factor RNA polymerase II 2	protein-coding	Mysm1_peak	YES	NO	NO	3.19	0.59	0.21	0.85
Merged_peak_338	chr2	120080893	120081093	Intergenic	-9922	Pla2g4e	phospholipase A2, group IVE	protein-coding	Mysm1_peak	YES	NO	NO	4.83	0.59	1.04	0.85
Merged_peak_339	chr1	84682356	84682556	intron	-9958	Mir5126	microRNA 5126	ncRNA	Mysm1_peak	YES	NO	NO	5.18	0	0.83	0
Merged_peak_340	chr5	109838955	109839155	Intergenic	-9977	Vmn2r17	vomeronasal 2, receptor 17	protein-coding	Mysm1_peak	YES	NO	NO	6.04	2.36	1.46	0.85
Merged_peak_341	chr4	45187685	45187885	Intergenic	-9993	Frmpd1	FERM and PDZ domain containing 1	protein-coding	Mysm1_peak	YES	NO	NO	1.64	0	0	0
Merged_peak_342	chr14	124396775	124396975	intron	10018	1700024B18Rik	RIKEN cDNA 1700024B18 gene	ncRNA	Mysm1_peak	YES	NO	NO	3.8	0.59	0.83	0
Merged_peak_343	chr11	11023957	11024157	intron	10038	Vwc2	von Willebrand factor C domain containing 2	protein-coding	Mysm1_peak	YES	NO	NO	4.57	0	0.83	0.85
Merged_peak_344	chr7	19261179	19261379	intron	10062	Psg20	pregnancy-specific glycoprotein 20	protein-coding	Mysm1_peak	YES	NO	NO	3.11	0.59	1.04	0
Merged_peak_345	chr7	115908334	115908534	Intergenic	10062	Olfr513	olfactory receptor 513	protein-coding	Mysm1_peak	YES	NO	NO	2.33	0.59	0.21	0
Merged_peak_346	chr12	85301537	85301737	Intergenic	10079	2410016O06Rik	RIKEN cDNA 2410016O06 gene	protein-coding	Mysm1_peak	YES	NO	NO	2.42	0	0.83	0
Merged_peak_347	chr7	149830627	149830827	Intergenic	10174	Mir483	microRNA 483	ncRNA	Mysm1_peak	YES	NO	NO	2.68	1.18	0.62	0
Merged_peak_348	chr4	40984864	40985064	intron	10205	Aqp7	aquaporin 7	protein-coding	Mysm1_peak	YES	NO	NO	3.63	0	0.62	0
Merged_peak_349	chr4	150360887	150361087	Intergenic	-10219	Uts2	urotensin 2	protein-coding	Mysm1_peak	YES	NO	NO	4.66	0	0.62	0
Merged_peak_350	chr7	25144373	25144573	Intergenic	10230	Lypd5	Ly6/Plaur domain containing 5	protein-coding	Mysm1_peak	YES	NO	NO	12.43	1.77	1.67	0
Merged_peak_351	chr7	115366264	115366464	Intergenic	-10323	Olfr487	olfactory receptor 487	protein-coding	Mysm1_peak	YES	NO	NO	4.14	1.18	1.04	3.41
Merged_peak_352	chr6	57149428	57149628	Intergenic	-10324	Vmn1r13	vomeronasal 1 receptor 13	protein-coding	Mysm1_peak	YES	NO	NO	4.06	0	1.04	0
Merged_peak_353	chr19	36147663	36147863	Intergenic	-10443	Rpp30	ribonuclease P/MRP 30 subunit	protein-coding	Mysm1_peak	YES	NO	NO	5.09	0.59	0.42	0.85
Merged_peak_354	chr8	90896468	90896668	Intergenic	-10478	Brd7	bromodomain containing 7	protein-coding	Mysm1_peak	YES	NO	NO	5.44	0	0.21	0.85
Merged_peak_355	chr2	88925656	88925856	Intergenic	-10510	Olfr1219	olfactory receptor 1219	protein-coding	Mysm1_peak	YES	NO	NO	3.28	0	0.62	0.85
Merged_peak_356	chr19	47664932	47665132	intron	10523	Slk	STE20-like kinase	protein-coding	Mysm1_peak	YES	NO	NO	3.28	0	1.87	0
Merged_peak_357	chr17	17981502	17981702	intron	10550	Has1	hyaluronan synthase1	protein-coding	Mysm1_peak	YES	NO	NO	3.28	2.36	0.42	2.56
Merged_peak_358	chr4	153503639	153503839	intron	10578	Trp73	transformation related protein 73	protein-coding	Mysm1_peak	YES	NO	NO	2.93	1.18	0.62	0
Merged_peak_359	chr2	49932430	49932630	intron	10581	Lypd6	LY6/PLAUR domain containing 6	protein-coding	Mysm1_peak	YES	NO	NO	3.63	0	0.62	0
Merged_peak_360	chr4	140685030	140685230	intron	10581	Szrd1	SUZ RNA binding domain containing 1	protein-coding	Mysm1_peak	YES	NO	NO	2.76	0.59	1.46	0
Merged_peak_361	chr11	102450972	102451172	Intergenic	-10639	Gm11627	predicted gene 11627	ncRNA	Mysm1_peak	YES	NO	NO	1.47	0.59	0.62	0.85
Merged_peak_362	chr4	47115393	47115593	intron	10668	Galnt12	UDP-N-acetyl-alpha-D-galactosamine:polypeptide N-acetylgalactosaminyltransferase 12	protein-coding	Mysm1_peak	YES	NO	NO	9.75	0.59	1.04	0
Merged_peak_363	chr3	83989142	83989342	intron	10682	Gm6525	ribosomal protein L36a pseudogene	pseudo	Mysm1_peak	YES	NO	NO	3.37	1.18	0.62	0
Merged_peak_364	chr10	43556297	43556497	Intergenic	10684	4933404K13Rik	RIKEN cDNA 4933404K13 gene	ncRNA	Mysm1_peak	YES	NO	NO	6.21	0	1.25	0.85
Merged_peak_365	chr4	129594058	129594258	Intergenic	10688	E330017L17Rik	RIKEN cDNA E330017L17 gene	ncRNA	Mysm1_peak	YES	NO	NO	2.5	0	0.62	0
Merged_peak_366	chr1	93380336	93380536	Intergenic	-10809	Traf3ip1	TRAF3 interacting protein 1	protein-coding	Mysm1_peak	YES	NO	NO	10.01	0.59	1.67	0.85
Merged_peak_367	chr11	67101357	67101557	intron	10831	Myh8	myosin, heavy polypeptide 8, skeletal muscle, perinatal	protein-coding	Mysm1_peak	YES	NO	NO	2.33	1.18	1.25	0
Merged_peak_368	chr15	85874943	85875143	Intergenic	-10836	Celsr1	cadherin, EGF LAG seven-pass G-type receptor 1 (flamingo homolog, Drosophila)	protein-coding	Mysm1_peak	YES	NO	NO	2.5	1.77	0	0.85
Merged_peak_369	chr5	76385195	76385395	Intergenic	-10842	Kdr	kinase insert domain protein receptor	protein-coding	Mysm1_peak	YES	NO	NO	3.71	1.77	0.83	0
Merged_peak_370	chr4	121008272	121008472	Intergenic	-10850	Gm12888	predicted gene 12888	protein-coding	Mysm1_peak	YES	NO	NO	2.85	0.59	0.21	0.85
Merged_peak_371	chr7	129340515	129340715	Intergenic	-10885	Ern2	endoplasmic reticulum (ER) to nucleus signalling 2	protein-coding	Mysm1_peak	YES	NO	NO	7.68	0	0.42	0.85
Merged_peak_372	chr10	120325011	120325211	intron	10916	Msrb3	methionine sulfoxide reductase B3	protein-coding	Mysm1_peak	YES	NO	NO	3.11	0	0.62	0
Merged_peak_373	chr2	118763104	118763304	Intergenic	10971	Chst14	carbohydrate (N-acetylgalactosamine 4-0) sulfotransferase 14	protein-coding	Mysm1_peak	YES	NO	NO	1.81	0	0.21	0
Merged_peak_374	chr1	94425967	94426167	Intergenic	-10975	Olfr1414	olfactory receptor 1414	protein-coding	Mysm1_peak	YES	NO	NO	3.19	0	0.21	0.85
Merged_peak_375	chr1	64674629	64674829	Intergenic	-10987	Mettl21a	methyltransferase like 21A	protein-coding	Mysm1_peak	YES	NO	NO	3.37	0	1.04	0.85
Merged_peak_376	chr1	155511074	155511274	intron	11007	Rgs8	regulator of G-protein signaling 8	protein-coding	Mysm1_peak	YES	NO	NO	1.47	1.18	0.62	0
Merged_peak_377	chr13	74210681	74210881	Intergenic	-11048	Cep72	centrosomal protein 72	protein-coding	Mysm1_peak	YES	NO	NO	1.99	2.36	0.83	0
Merged_peak_378	chr2	19282072	19282272	Intergenic	-11091	Msrb2	methionine sulfoxide reductase B2	protein-coding	Mysm1_peak	YES	NO	NO	3.54	0	0.62	0
Merged_peak_379	chr1	78824518	78824718	Intergenic	11094	Kcne4	potassium voltage-gated channel, Isk-related subfamily, gene 4	protein-coding	Mysm1_peak	YES	NO	NO	4.14	0	0.42	0
Merged_peak_380	chr9	51844045	51844245	intron	-11110	Rdx	radixin	protein-coding	Mysm1_peak	YES	NO	NO	53.69	1.18	1.67	0.85
Merged_peak_381	chr6	96999159	96999359	intron	11146	Fam19a4	family with sequence similarity 19, member A4	protein-coding	Mysm1_peak	YES	NO	NO	2.93	2.95	0.62	0.85
Merged_peak_382	chr9	111603815	111604015	Intergenic	-11195	Stac	src homology three (SH3) and cysteine rich domain	protein-coding	Mysm1_peak	YES	NO	NO	1.9	1.77	1.04	0.85
Merged_peak_383	chr2	69169323	69169523	intron	11250	Abcb11	ATP-binding cassette, sub-family B (MDR/TAP), member 11	protein-coding	Mysm1_peak	YES	NO	NO	3.54	0	0.83	0
Merged_peak_384	chrX	71114774	71114974	intron	11299	L1cam	L1 cell adhesion molecule	protein-coding	Mysm1_peak	YES	NO	NO	7.85	2.36	0.42	0.85
Merged_peak_385	chr9	20661659	20661859	Intergenic	-11327	A230050P20Rik	RIKEN cDNA A230050P20 gene	protein-coding	Mysm1_peak	YES	NO	NO	10.88	0	1.25	0.85
Merged_peak_386	chr11	6141505	6141705	Intergenic	-11357	Npc1l1	NPC1-like 1	protein-coding	Mysm1_peak	YES	NO	NO	1.9	1.18	0.42	0
Merged_peak_387	chr1	99678010	99678210	intron	11361	Gin1	gypsy retrotransposon integrase 1	protein-coding	Mysm1_peak	YES	NO	NO	3.63	1.18	1.67	0
Merged_peak_388	chr1	193209453	193209653	intron	11367	Ppp2r5a	protein phosphatase 2, regulatory subunit B', alpha	protein-coding	Mysm1_peak	YES	NO	NO	2.68	0	0.83	1.7
Merged_peak_389	chr10	10314275	10314475	Intergenic	-11368	Gm5177	glyceraldehyde-3-phosphate dehydrogenase pseudogene	pseudo	Mysm1_peak	YES	NO	NO	4.14	0	0.62	0
Merged_peak_390	chr13	23546293	23546493	Intergenic	11377	Btn1a1	butyrophilin, subfamily 1, member A1	protein-coding	Mysm1_peak	YES	NO	NO	2.33	1.18	1.04	1.7
Merged_peak_391	chr6	34345552	34345752	intron	11405	Akr1b10	aldo-keto reductase family 1, member B10 (aldose reductase)	protein-coding	Mysm1_peak	YES	NO	NO	2.5	2.95	0.62	0.85
Merged_peak_392	chr17	27205556	27205756	intron	11407	Itpr3	inositol 1,4,5-triphosphate receptor 3	protein-coding	Mysm1_peak	YES	NO	NO	1.21	0.59	1.87	0.85
Merged_peak_393	chr9	124047598	124047798	Intergenic	11416	Ccr5	chemokine (C-C motif) receptor 5	protein-coding	Mysm1_peak	YES	NO	NO	4.66	1.18	0.21	0
Merged_peak_394	chr4	98381885	98382085	intron	-11460	L1td1	LINE-1 type transposase domain containing 1	protein-coding	Mysm1_peak	YES	NO	NO	1.81	0	0.21	0
Merged_peak_395	chr12	36828347	36828547	intron	11481	Gm5434	ubiquitin-conjugating enzyme E2F (putative) pseudogene	pseudo	Mysm1_peak	YES	NO	NO	4.57	0	0	0
Merged_peak_396	chr19	59255913	59256113	Intergenic	-11494	Vax1	ventral anterior homeobox 1	protein-coding	Mysm1_peak	YES	NO	NO	5.35	0.59	0.62	0
Merged_peak_397	chrX	104439492	104439692	Intergenic	-11625	Gpr174	G protein-coupled receptor 174	protein-coding	Mysm1_peak	YES	NO	NO	3.8	0.59	0.42	0.85
Merged_peak_398	chr1	132514431	132514631	intron	11652	Zp3r	zona pellucida 3 receptor	protein-coding	Mysm1_peak	YES	NO	NO	2.93	1.18	0.21	0
Merged_peak_399	chr10	129922682	129922882	intron	11653	Vmn2r87	vomeronasal 2, receptor 87	protein-coding	Mysm1_peak	YES	NO	NO	2.93	1.18	0.21	0
Merged_peak_400	chr2	44954023	44954223	intron	11674	Zeb2	zinc finger E-box binding homeobox 2	protein-coding	Mysm1_peak	YES	NO	NO	2.07	0.59	1.25	0
Merged_peak_401	chr13	34233819	34234019	Intergenic	-11696	Tubb2b	tubulin, beta 2B class IIB	protein-coding	Mysm1_peak	YES	NO	NO	2.68	0.59	0.21	1.7
Merged_peak_402	chr3	138416784	138416984	intron	11712	Tspan5	tetraspanin 5	protein-coding	Mysm1_peak	YES	NO	NO	2.24	0.59	0.83	0.85
Merged_peak_403	chrX	59524857	59525057	Intergenic	-11717	4933402E13Rik	RIKEN cDNA 4933402E13 gene	protein-coding	Mysm1_peak	YES	NO	NO	3.11	0	0.42	0
Merged_peak_404	chr19	59256159	59256359	Intergenic	-11740	Vax1	ventral anterior homeobox 1	protein-coding	Mysm1_peak	YES	NO	NO	4.49	0.59	1.04	0
Merged_peak_405	chr13	31686038	31686238	Intergenic	-11756	1700018A04Rik	RIKEN cDNA 1700018A04 gene	ncRNA	Mysm1_peak	YES	NO	NO	3.37	1.18	0.83	0
Merged_peak_406	chr2	72302381	72302581	Intergenic	-11795	Cdca7	cell division cycle associated 7	protein-coding	Mysm1_peak	YES	NO	NO	2.68	1.18	1.25	0.85
Merged_peak_407	chr10	26082912	26083112	intron	11979	L3mbtl3	l(3)mbt-like 3 (Drosophila)	protein-coding	Mysm1_peak	YES	NO	NO	2.33	0.59	1.67	0
Merged_peak_408	chr11	31853524	31853724	Intergenic	-12009	4930524B15Rik	RIKEN cDNA 4930524B15 gene	protein-coding	Mysm1_peak	YES	NO	NO	1.38	1.77	0.62	0
Merged_peak_409	chr2	68297879	68298079	intron	12059	Stk39	serine/threonine kinase 39	protein-coding	Mysm1_peak	YES	NO	NO	1.64	1.18	0.83	0.85
Merged_peak_410	chr2	29221863	29222063	intron	-12071	Med27	mediator complex subunit 27	protein-coding	Mysm1_peak	YES	NO	NO	2.33	0	1.04	0
Merged_peak_411	chr18	90667359	90667559	Intergenic	-12087	Tmx3	thioredoxin-related transmembrane protein 3	protein-coding	Mysm1_peak	YES	NO	NO	3.71	0.59	0.42	1.7
Merged_peak_412	chr8	98045799	98045999	Intergenic	-12101	Ccdc113	coiled-coil domain containing 113	protein-coding	Mysm1_peak	YES	NO	NO	2.5	1.77	0.21	0
Merged_peak_413	chr14	8176959	8177159	Intergenic	-12150	Gm5797	predicted gene 5797	protein-coding	Mysm1_peak	YES	NO	NO	1.73	0.59	0	0
Merged_peak_414	chr5	112623469	112623669	Intergenic	-12214	1700028D13Rik	RIKEN cDNA 1700028D13 gene	ncRNA	Mysm1_peak	YES	NO	NO	2.33	0	0.42	0.85
Merged_peak_415	chr8	24379728	24379928	Intergenic	-12276	Golga7	golgi autoantigen, golgin subfamily a, 7	protein-coding	Mysm1_peak	YES	NO	NO	5.01	1.77	0.42	0
Merged_peak_416	chr10	90533106	90533306	intron	12282	Apaf1	apoptotic peptidase activating factor 1	protein-coding	Mysm1_peak	YES	NO	NO	2.85	0.59	0.62	0.85
Merged_peak_417	chr4	139814910	139815110	Intergenic	-12284	Igsf21	immunoglobulin superfamily, member 21	protein-coding	Mysm1_peak	YES	NO	NO	2.85	4.12	0.62	3.41
Merged_peak_418	chr8	24379917	24380117	Intergenic	-12465	Golga7	golgi autoantigen, golgin subfamily a, 7	protein-coding	Mysm1_peak	YES	NO	NO	5.09	2.95	0.83	0
Merged_peak_419	chr6	41277074	41277274	Intergenic	-12465	Try5	trypsin 5	protein-coding	Mysm1_peak	YES	NO	NO	2.85	0	0.42	0
Merged_peak_420	chr11	11026452	11026652	intron	12533	Vwc2	von Willebrand factor C domain containing 2	protein-coding	Mysm1_peak	YES	NO	NO	3.37	1.18	0.62	0
Merged_peak_421	chr18	61933671	61933871	intron	12545	Afap1l1	actin filament associated protein 1-like 1	protein-coding	Mysm1_peak	YES	NO	NO	3.37	0	0.42	0
Merged_peak_422	chr1	108818239	108818439	Intergenic	-12687	Serpinb12	serine (or cysteine) peptidase inhibitor, clade B (ovalbumin), member 12	protein-coding	Mysm1_peak	YES	NO	NO	2.33	0	0.42	0
Merged_peak_423	chr5	88395506	88395706	intron	12770	1700066N21Rik	RIKEN cDNA 1700066N21 gene	ncRNA	Mysm1_peak	YES	NO	NO	3.02	0	0.21	1.7
Merged_peak_424	chr12	85304250	85304450	Intergenic	12792	2410016O06Rik	RIKEN cDNA 2410016O06 gene	protein-coding	Mysm1_peak	YES	NO	NO	5.7	0	0.83	0
Merged_peak_425	chrX	92866554	92866754	Intergenic	-12806	Zc4h2	zinc finger, C4H2 domain containing	protein-coding	Mysm1_peak	YES	NO	NO	4.57	0	0.42	0
Merged_peak_426	chr8	24132603	24132803	intron	-12868	Ank1	ankyrin 1, erythroid	protein-coding	Mysm1_peak	YES	NO	NO	3.19	0.59	0.62	1.7
Merged_peak_427	chr4	150358236	150358436	Intergenic	-12870	Uts2	urotensin 2	protein-coding	Mysm1_peak	YES	NO	NO	2.76	0	0.21	0
Merged_peak_428	chr14	124399645	124399845	intron	12888	1700024B18Rik	RIKEN cDNA 1700024B18 gene	ncRNA	Mysm1_peak	YES	NO	NO	3.8	0.59	1.04	0.85
Merged_peak_429	chr19	36145202	36145402	Intergenic	-12904	Rpp30	ribonuclease P/MRP 30 subunit	protein-coding	Mysm1_peak	YES	NO	NO	3.45	1.77	1.04	0.85
Merged_peak_430	chr5	90639998	90640198	Intergenic	12923	Cox18	cytochrome c oxidase assembly protein 18	protein-coding	Mysm1_peak	YES	NO	NO	4.23	0.59	1.25	2.56
Merged_peak_431	chr3	113746290	113746490	intron	12932	Col11a1	collagen, type XI, alpha 1	protein-coding	Mysm1_peak	YES	NO	NO	2.33	2.36	0.21	0.85
Merged_peak_432	chr17	69493091	69493291	Intergenic	-12959	Epb41l3	erythrocyte membrane protein band 4.1 like 3	protein-coding	Mysm1_peak	YES	NO	NO	1.73	0	0.21	0
Merged_peak_433	chr12	31745720	31745920	Intergenic	-13013	Fam110c	family with sequence similarity 110, member C	protein-coding	Mysm1_peak	YES	NO	NO	5.27	2.36	0.42	0
Merged_peak_434	chr7	105522762	105522962	Intergenic	-13024	Tsku	tsukushi, small leucine rich proteoglycan	protein-coding	Mysm1_peak	YES	NO	NO	2.07	0	0	1.7
Merged_peak_435	chr11	3951724	3951924	Intergenic	-13032	Sec14l3	SEC14-like lipid binding 3	protein-coding	Mysm1_peak	YES	NO	NO	3.37	0	0.42	0.85
Merged_peak_436	chr2	152277157	152277357	Intergenic	13099	Defb23	defensin beta 23	protein-coding	Mysm1_peak	YES	NO	NO	2.68	1.18	1.04	0.85
Merged_peak_437	chr12	31840508	31840708	Intergenic	-13119	6030469F06Rik	RIKEN cDNA 6030469F06 gene	ncRNA	Mysm1_peak	YES	NO	NO	4.92	0	0.83	0
Merged_peak_438	chr11	82629311	82629511	intron	13134	Rffl	ring finger and FYVE like domain containing protein	protein-coding	Mysm1_peak	YES	NO	NO	2.33	0	0.42	0.85
Merged_peak_439	chr16	16540611	16540811	intron	-13207	Fgd4	FYVE, RhoGEF and PH domain containing 4	protein-coding	Mysm1_peak	YES	NO	NO	4.23	0.59	0.42	0
Merged_peak_440	chr2	31508703	31508903	intron	13246	Prdm12	PR domain containing 12	protein-coding	Mysm1_peak	YES	NO	NO	1.55	1.18	0.83	0
Merged_peak_441	chr10	120322637	120322837	intron	13290	Msrb3	methionine sulfoxide reductase B3	protein-coding	Mysm1_peak	YES	NO	NO	3.11	0.59	1.04	0.85
Merged_peak_442	chr10	88081122	88081322	Intergenic	-13325	Mybpc1	myosin binding protein C, slow-type	protein-coding	Mysm1_peak	YES	NO	NO	4.49	0	0.42	0.85
Merged_peak_443	chr2	19279398	19279598	Intergenic	13554	4930447M23Rik	RIKEN cDNA 4930447M23 gene	ncRNA	Mysm1_peak	YES	NO	NO	3.54	0	0.21	0
Merged_peak_444	chr2	26509227	26509427	Intergenic	-13563	Snhg7	small nucleolar RNA host gene 7	ncRNA	Mysm1_peak	YES	NO	NO	1.99	0.59	1.25	0.85
Merged_peak_445	chr6	96102451	96102651	intron	13648	1700123L14Rik	nucleoporin 50 pseudogene	pseudo	Mysm1_peak	YES	NO	NO	6.13	1.18	0.83	0
Merged_peak_446	chr1	78827118	78827318	Intergenic	13694	Kcne4	potassium voltage-gated channel, Isk-related subfamily, gene 4	protein-coding	Mysm1_peak	YES	NO	NO	3.8	0	0.21	0.85
Merged_peak_447	chrX	76776224	76776424	Intergenic	-13700	Gm7173	predicted gene 7173	protein-coding	Mysm1_peak	YES	NO	NO	2.42	0.59	1.04	0
Merged_peak_448	chr10	43948835	43949035	Intergenic	13704	Speer5-ps1	spermatogenesis associated glutamate (E)-rich protein 5, pseudogene 1	pseudo	Mysm1_peak	YES	NO	NO	7.6	0	1.25	0.85
Merged_peak_449	chr15	8674502	8674702	Intergenic	-13795	Slc1a3	solute carrier family 1 (glial high affinity glutamate transporter), member 3	protein-coding	Mysm1_peak	YES	NO	NO	3.54	0.59	0.42	1.7
Merged_peak_450	chr10	10311771	10311971	Intergenic	-13872	Gm5177	glyceraldehyde-3-phosphate dehydrogenase pseudogene	pseudo	Mysm1_peak	YES	NO	NO	3.19	0.59	0.42	0.85
Merged_peak_451	chr6	122643515	122643715	Intergenic	-13892	Nanog	Nanog homeobox	protein-coding	Mysm1_peak	YES	NO	NO	5.18	0	0.42	0
Merged_peak_452	chr3	81814672	81814872	intron	13928	Asic5	acid-sensing (proton-gated) ion channel family member 5	protein-coding	Mysm1_peak	YES	NO	NO	4.23	1.18	0.62	0
Merged_peak_453	chr14	64331971	64332171	intron	-13955	Mir598	microRNA 598	ncRNA	Mysm1_peak	YES	NO	NO	9.24	1.18	0.83	0
Merged_peak_454	chr8	83031842	83032042	intron	13998	Gypa	glycophorin A	protein-coding	Mysm1_peak	YES	NO	NO	2.68	0	0.42	0
Merged_peak_455	chr1	164842750	164842950	Intergenic	-14007	Fmo2	flavin containing monooxygenase 2	protein-coding	Mysm1_peak	YES	NO	NO	2.07	0.59	0.42	0
Merged_peak_456	chr2	32717536	32717736	Intergenic	-14018	Fam129b	family with sequence similarity 129, member B	protein-coding	Mysm1_peak	YES	NO	NO	0.95	2.36	1.25	2.56
Merged_peak_457	chr1	64677696	64677896	Intergenic	-14054	Mettl21a	methyltransferase like 21A	protein-coding	Mysm1_peak	YES	NO	NO	2.59	0.59	1.04	0
Merged_peak_458	chr7	147745894	147746094	Intergenic	-14060	Olfr538	olfactory receptor 538	protein-coding	Mysm1_peak	YES	NO	NO	2.42	0	0.62	0
Merged_peak_459	chr2	89348487	89348687	Intergenic	-14084	Olfr1242	olfactory receptor 1242	protein-coding	Mysm1_peak	YES	NO	NO	1.38	0.59	0.42	0
Merged_peak_460	chr10	74897964	74898164	intron	-14191	4933407G14Rik	RIKEN cDNA 4933407G14 gene	ncRNA	Mysm1_peak	YES	NO	NO	3.11	0.59	0.42	0
Merged_peak_461	chr19	10477690	10477890	intron	14210	Syt7	synaptotagmin VII	protein-coding	Mysm1_peak	YES	NO	NO	12.78	1.18	1.46	1.7
Merged_peak_462	chr19	39202575	39202775	intron	14287	Cyp2c66	cytochrome P450, family 2, subfamily c, polypeptide 66	protein-coding	Mysm1_peak	YES	NO	NO	6.73	1.77	0.83	0
Merged_peak_463	chr6	84388064	84388264	Intergenic	-14332	Gm10445	predicted gene 10445	ncRNA	Mysm1_peak	YES	NO	NO	3.37	0.59	0.42	0
Merged_peak_464	chr5	104902725	104902925	intron	14349	Pkd2	polycystic kidney disease 2	protein-coding	Mysm1_peak	YES	NO	NO	3.19	0.59	0.83	0
Merged_peak_465	chr11	107423539	107423739	intron	14365	Helz	helicase with zinc finger domain	protein-coding	Mysm1_peak	YES	NO	NO	2.85	0	0.62	0
Merged_peak_466	chr18	90665056	90665256	Intergenic	-14390	Tmx3	thioredoxin-related transmembrane protein 3	protein-coding	Mysm1_peak	YES	NO	NO	2.24	0	0.21	0.85
Merged_peak_467	chr13	31688702	31688902	Intergenic	-14420	1700018A04Rik	RIKEN cDNA 1700018A04 gene	ncRNA	Mysm1_peak	YES	NO	NO	3.63	0.59	0	0
Merged_peak_468	chr6	60879779	60879979	Intergenic	-14432	Mmrn1	multimerin 1	protein-coding	Mysm1_peak	YES	NO	NO	5.09	1.18	0.62	0.85
Merged_peak_469	chr19	39523014	39523214	intron	14451	Cyp2c38	cytochrome P450, family 2, subfamily c, polypeptide 38	protein-coding	Mysm1_peak	YES	NO	NO	3.37	0	0.21	0
Merged_peak_470	chr4	111560705	111560905	intron	14596	Slc5a9	solute carrier family 5 (sodium/glucose cotransporter), member 9	protein-coding	Mysm1_peak	YES	NO	NO	2.85	2.95	0.21	0
Merged_peak_471	chr3	122519507	122519707	intron	-14709	4930447N08Rik	RIKEN cDNA 4930447N08 gene	ncRNA	Mysm1_peak	YES	NO	NO	4.06	0	0.62	0.85
Merged_peak_472	chr8	98043117	98043317	Intergenic	-14783	Ccdc113	coiled-coil domain containing 113	protein-coding	Mysm1_peak	YES	NO	NO	2.16	1.18	0.21	0.85
Merged_peak_473	chr16	13765879	13766079	Intergenic	-14813	Rrn3	RRN3 RNA polymerase I transcription factor homolog (yeast)	protein-coding	Mysm1_peak	YES	NO	NO	6.21	0	2.08	0.85
Merged_peak_474	chr2	104537282	104537482	intron	14937	Tcp11l1	t-complex 11 like 1	protein-coding	Mysm1_peak	YES	NO	NO	4.49	0.59	0.62	0.85
Merged_peak_475	chr13	114468752	114468952	Intergenic	-14968	Hspb3	heat shock protein 3	protein-coding	Mysm1_peak	YES	NO	NO	2.5	1.18	0.42	0
Merged_peak_476	chr9	40091683	40091883	intron	14982	Scn3b	sodium channel, voltage-gated, type III, beta	protein-coding	Mysm1_peak	YES	NO	NO	3.19	0.59	0.83	1.7
Merged_peak_477	chr12	33972263	33972463	Intergenic	-15017	Atxn7l1	ataxin 7-like 1	protein-coding	Mysm1_peak	YES	NO	NO	4.57	0.59	1.46	0
Merged_peak_478	chr6	41486788	41486988	Intergenic	15113	Prss2	protease, serine 2	protein-coding	Mysm1_peak	YES	NO	NO	2.76	2.95	1.04	2.56
Merged_peak_479	chr4	146457607	146457807	Intergenic	-15162	4933438K21Rik	RIKEN cDNA 4933438K21 gene	ncRNA	Mysm1_peak	YES	NO	NO	4.66	2.36	0.83	0
Merged_peak_480	chr8	9786091	9786291	Intergenic	-15168	Fam155a	family with sequence similarity 155, member A	protein-coding	Mysm1_peak	YES	NO	NO	4.06	0.59	0.21	0.85
Merged_peak_481	chr19	24733138	24733338	Intergenic	-15260	Tmem252	transmembrane protein 252	protein-coding	Mysm1_peak	YES	NO	NO	1.9	1.77	0.42	0
Merged_peak_482	chr1	154582305	154582505	Intergenic	-15276	Apobec4	apolipoprotein B mRNA editing enzyme, catalytic polypeptide-like 4 (putative)	protein-coding	Mysm1_peak	YES	NO	NO	3.88	0	0.62	0
Merged_peak_483	chr11	3949424	3949624	Intergenic	-15332	Sec14l3	SEC14-like lipid binding 3	protein-coding	Mysm1_peak	YES	NO	NO	3.45	0.59	0.42	2.56
Merged_peak_484	chr4	21639386	21639586	Intergenic	-15362	Ccnc	cyclin C	protein-coding	Mysm1_peak	YES	NO	NO	8.55	5.3	0.21	1.7
Merged_peak_485	chr8	126162337	126162537	Intergenic	-15392	Rhou	ras homolog gene family, member U	protein-coding	Mysm1_peak	YES	NO	NO	5.44	0.59	0.83	0
Merged_peak_486	chr2	163661889	163662089	Intergenic	15419	Wisp2	WNT1 inducible signaling pathway protein 2	protein-coding	Mysm1_peak	YES	NO	NO	3.63	0.59	0.83	0
Merged_peak_487	chr5	35060065	35060265	intron	15456	Mir467g	microRNA 467g	ncRNA	Mysm1_peak	YES	NO	NO	1.47	0	0.62	0
Merged_peak_488	chr2	30853189	30853389	intron	15490	Usp20	ubiquitin specific peptidase 20	protein-coding	Mysm1_peak	YES	NO	NO	4.66	0	0.21	0.85
Merged_peak_489	chr7	80670978	80671178	intron	15554	Chd2	chromodomain helicase DNA binding protein 2	protein-coding	Mysm1_peak	YES	NO	NO	2.16	1.18	0.21	0
Merged_peak_490	chr6	112980316	112980516	Intergenic	-15905	Thumpd3	THUMP domain containing 3	protein-coding	Mysm1_peak	YES	NO	NO	3.71	0.59	0.42	0
Merged_peak_491	chr14	90542513	90542713	intron	15915	4930474H20Rik	RIKEN cDNA 4930474H20 gene	ncRNA	Mysm1_peak	YES	NO	NO	2.16	1.18	0.62	0.85
Merged_peak_492	chr2	43394713	43394913	Intergenic	-16032	Kynu	kynureninase (L-kynurenine hydrolase)	protein-coding	Mysm1_peak	YES	NO	NO	2.5	0.59	0.62	0
Merged_peak_493	chr17	5402580	5402780	Intergenic	16087	Ldhal6b	lactate dehydrogenase A-like 6B	protein-coding	Mysm1_peak	YES	NO	NO	8.11	0	1.04	0.85
Merged_peak_494	chr4	140444631	140444831	Intergenic	16123	4930515B02Rik	RIKEN cDNA 4930515B02 gene	ncRNA	Mysm1_peak	YES	NO	NO	3.37	0	1.04	0
Merged_peak_495	chr1	42735331	42735531	intron	16239	Pantr1	POU domain, class 3, transcription factor 3 adjacent noncoding transcript 1	ncRNA	Mysm1_peak	YES	NO	NO	2.59	1.77	0.21	0.85
Merged_peak_496	chr1	151930499	151930699	intron	16405	Ptgs2os	prostaglandin-endoperoxide synthase 2, opposite strand	ncRNA	Mysm1_peak	YES	NO	NO	2.33	0	0.21	0.85
Merged_peak_497	chr13	111130858	111131058	Intergenic	16422	Gapt	Grb2-binding adaptor, transmembrane	protein-coding	Mysm1_peak	YES	NO	NO	3.37	0	0.21	0
Merged_peak_498	chr15	8677145	8677345	Intergenic	-16438	Slc1a3	solute carrier family 1 (glial high affinity glutamate transporter), member 3	protein-coding	Mysm1_peak	YES	NO	NO	4.92	0	0.21	0
Merged_peak_499	chr19	57209865	57210065	intron	-16451	Ablim1	actin-binding LIM protein 1	protein-coding	Mysm1_peak	YES	NO	NO	2.5	0	0	0
Merged_peak_500	chr3	131211180	131211380	Intergenic	-16452	Papss1	3'-phosphoadenosine 5'-phosphosulfate synthase 1	protein-coding	Mysm1_peak	YES	NO	NO	1.73	1.18	0.62	1.7
Merged_peak_501	chr13	111053829	111054029	intron	16485	Rab3c	RAB3C, member RAS oncogene family	protein-coding	Mysm1_peak	YES	NO	NO	3.28	0	0.83	0.85
Merged_peak_502	chr17	47350545	47350745	intron	-16534	Trerf1	transcriptional regulating factor 1	protein-coding	Mysm1_peak	YES	NO	NO	2.76	1.77	0.21	0
Merged_peak_503	chr11	61409764	61409964	Intergenic	-16675	Epn2	epsin 2	protein-coding	Mysm1_peak	YES	NO	NO	2.68	0	0.62	1.7
Merged_peak_504	chr8	108073127	108073327	intron	16713	Atp6v0d1	ATPase, H+ transporting, lysosomal V0 subunit D1	protein-coding	Mysm1_peak	YES	NO	NO	5.44	0.59	0.62	0
Merged_peak_505	chr11	87745142	87745342	Intergenic	-16737	Olfr464	olfactory receptor 464	protein-coding	Mysm1_peak	YES	NO	NO	2.59	0	1.25	0.85
Merged_peak_506	chr7	125404068	125404268	Intergenic	16747	4930583K01Rik	RIKEN cDNA 4930583K01 gene	ncRNA	Mysm1_peak	YES	NO	NO	2.68	0	1.46	0.85
Merged_peak_507	chr1	108627515	108627715	intron	-16748	Bcl2	B cell leukemia/lymphoma 2	protein-coding	Mysm1_peak	YES	NO	NO	4.92	0.59	1.46	0
Merged_peak_508	chr14	75330832	75331032	intron	16752	Lrch1	leucine-rich repeats and calponin homology (CH) domain containing 1	protein-coding	Mysm1_peak	YES	NO	NO	2.85	0	1.46	0
Merged_peak_509	chr9	56283311	56283511	intron	16758	Hmg20a	high mobility group 20A	protein-coding	Mysm1_peak	YES	NO	NO	2.93	0	1.04	0
Merged_peak_510	chr2	123972406	123972606	intron	-16814	4930517E11Rik	RIKEN cDNA 4930517E11 gene	ncRNA	Mysm1_peak	YES	NO	NO	2.76	0.59	1.04	0
Merged_peak_511	chr12	84811726	84811926	intron	16860	Dpf3	D4, zinc and double PHD fingers, family 3	protein-coding	Mysm1_peak	YES	NO	NO	3.63	2.95	0.42	1.7
Merged_peak_512	chr2	16294757	16294957	intron	16926	Plxdc2	plexin domain containing 2	protein-coding	Mysm1_peak	YES	NO	NO	4.49	0	0.83	0
Merged_peak_513	chr2	33946190	33946390	intron	16965	C230014O12Rik	RIKEN cDNA C230014O12 gene	ncRNA	Mysm1_peak	YES	NO	NO	20.72	4.12	1.04	2.56
Merged_peak_514	chr9	88643577	88643777	Intergenic	-16989	Bcl2a1d	B cell leukemia/lymphoma 2 related protein A1d	protein-coding	Mysm1_peak	YES	NO	NO	4.75	0.59	1.25	0
Merged_peak_515	chr13	75799389	75799589	Intergenic	16995	Mir682	microRNA 682	ncRNA	Mysm1_peak	YES	NO	NO	3.54	1.18	0.42	0.85
Merged_peak_516	chr11	50261527	50261727	Intergenic	-17014	Rufy1	RUN and FYVE domain containing 1	protein-coding	Mysm1_peak	YES	NO	NO	4.23	0	0.42	0
Merged_peak_517	chr5	104905428	104905628	intron	17052	Pkd2	polycystic kidney disease 2	protein-coding	Mysm1_peak	YES	NO	NO	2.24	0	0.21	0
Merged_peak_518	chr2	101709255	101709455	Intergenic	-17064	Commd9	COMM domain containing 9	protein-coding	Mysm1_peak	YES	NO	NO	3.19	4.12	0.42	0.85
Merged_peak_519	chr4	80573626	80573826	intron	17136	Lurap1l	leucine rich adaptor protein 1-like	protein-coding	Mysm1_peak	YES	NO	NO	3.71	0	0.62	0.85
Merged_peak_520	chr1	5924528	5924728	Intergenic	-17149	Npbwr1	neuropeptides B/W receptor 1	protein-coding	Mysm1_peak	YES	NO	NO	2.59	1.18	0.42	0
Merged_peak_521	chr15	84669243	84669443	intron	17216	Phf21b	PHD finger protein 21B	protein-coding	Mysm1_peak	YES	NO	NO	2.33	0	0.62	0.85
Merged_peak_522	chr14	32325389	32325589	Intergenic	17224	Eaf1	ELL associated factor 1	protein-coding	Mysm1_peak	YES	NO	NO	2.76	0.59	1.87	0
Merged_peak_523	chr7	95561382	95561582	Intergenic	-17301	Rab38	RAB38, member RAS oncogene family	protein-coding	Mysm1_peak	YES	NO	NO	4.75	0.59	0.83	0.85
Merged_peak_524	chr5	140964080	140964280	Intergenic	-17383	Chst12	carbohydrate sulfotransferase 12	protein-coding	Mysm1_peak	YES	NO	NO	16.92	3.53	2.08	0
Merged_peak_525	chrX	78298475	78298675	Intergenic	-17408	Tmem47	transmembrane protein 47	protein-coding	Mysm1_peak	YES	NO	NO	3.28	0.59	0.21	0.85
Merged_peak_526	chr1	40363945	40364145	intron	-17427	Il1rl2	interleukin 1 receptor-like 2	protein-coding	Mysm1_peak	YES	NO	NO	3.71	0	0.21	0.85
Merged_peak_527	chr13	64396403	64396603	intron	17515	Aaed1	AhpC/TSA antioxidant enzyme domain containing 1	protein-coding	Mysm1_peak	YES	NO	NO	2.24	0	0	0
Merged_peak_528	chr15	64771327	64771527	Intergenic	-17569	Adcy8	adenylate cyclase 8	protein-coding	Mysm1_peak	YES	NO	NO	4.06	0	1.67	0
Merged_peak_529	chr8	14072637	14072837	intron	17590	Erich1	glutamate rich 1	protein-coding	Mysm1_peak	YES	NO	NO	24.77	9.42	0	2.56
Merged_peak_530	chr5	21273263	21273463	intron	17620	Dnajc2	DnaJ (Hsp40) homolog, subfamily C, member 2	protein-coding	Mysm1_peak	YES	NO	NO	3.11	0.59	0.62	0
Merged_peak_531	chr8	112410080	112410280	intron	17677	Phlpp2	PH domain and leucine rich repeat protein phosphatase 2	protein-coding	Mysm1_peak	YES	NO	NO	5.52	0	1.04	0.85
Merged_peak_532	chr13	58845873	58846073	intron	17699	4930455J16Rik	RIKEN cDNA 4930455J16 gene	ncRNA	Mysm1_peak	YES	NO	NO	2.85	0	0.42	0
Merged_peak_533	chr17	85445303	85445503	intron	17716	Slc3a1	solute carrier family 3, member 1	protein-coding	Mysm1_peak	YES	NO	NO	1.73	1.18	1.25	0.85
Merged_peak_534	chrX	150995962	150996162	Intergenic	17811	Samt2	spermatogenesis associated multipass transmembrane protein 2	protein-coding	Mysm1_peak	YES	NO	NO	3.88	0	0.42	0.85
Merged_peak_535	chr8	126159903	126160103	Intergenic	-17826	Rhou	ras homolog gene family, member U	protein-coding	Mysm1_peak	YES	NO	NO	3.71	1.77	1.04	0
Merged_peak_536	chr6	43085355	43085555	Intergenic	-17851	Olfr237-ps1	olfactory receptor 237, pseudogene 1	protein-coding	Mysm1_peak	YES	NO	NO	2.59	0.59	0	0.85
Merged_peak_537	chr6	134997650	134997850	Intergenic	-17930	Gprc5a	G protein-coupled receptor, family C, group 5, member A	protein-coding	Mysm1_peak	YES	NO	NO	1.9	1.18	0.42	0
Merged_peak_538	chr5	64841096	64841296	Intergenic	17985	1700027F09Rik	RIKEN cDNA 1700027F09 gene	ncRNA	Mysm1_peak	YES	NO	NO	3.28	0.59	0	0
Merged_peak_539	chr1	122419606	122419806	Intergenic	-18045	Marco	macrophage receptor with collagenous structure	protein-coding	Mysm1_peak	YES	NO	NO	2.33	1.18	0.42	1.7
Merged_peak_540	chr1	137643808	137644008	intron	18134	Csrp1	cysteine and glycine-rich protein 1	protein-coding	Mysm1_peak	YES	NO	NO	2.93	1.18	0	0
Merged_peak_541	chr18	65875959	65876159	intron	18137	Oacyl	O-acyltransferase like	protein-coding	Mysm1_peak	YES	NO	NO	3.8	0	0.62	0
Merged_peak_542	chr2	10034051	10034251	intron	18159	Itih2	inter-alpha trypsin inhibitor, heavy chain 2	protein-coding	Mysm1_peak	YES	NO	NO	4.32	1.18	0.62	1.7
Merged_peak_543	chrX	109502044	109502244	intron	18244	Satl1	spermidine/spermine N1-acetyl transferase-like 1	protein-coding	Mysm1_peak	YES	NO	NO	3.28	0.59	1.25	0
Merged_peak_544	chr19	20498016	20498216	TTS	18338	1500015L24Rik	RIKEN cDNA 1500015L24 gene	ncRNA	Mysm1_peak	YES	NO	NO	5.78	1.18	2.08	0
Merged_peak_545	chr1	38973256	38973456	Intergenic	-18351	Chst10	carbohydrate sulfotransferase 10	protein-coding	Mysm1_peak	YES	NO	NO	6.39	1.77	0.21	0.85
Merged_peak_546	chr6	42923831	42924031	Intergenic	18432	Olfr444	olfactory receptor 444	protein-coding	Mysm1_peak	YES	NO	NO	1.9	0	0	1.7
Merged_peak_547	chr14	96936703	96936903	Intergenic	-18550	Klhl1	kelch-like 1	protein-coding	Mysm1_peak	YES	NO	NO	1.99	0	0.21	0
Merged_peak_548	chrX	69080557	69080757	Intergenic	18560	Vma21	VMA21 vacuolar H+-ATPase homolog (S. cerevisiae)	protein-coding	Mysm1_peak	YES	NO	NO	2.93	0	0.42	2.56
Merged_peak_549	chr18	61578706	61578906	Intergenic	-18721	Ppargc1b	peroxisome proliferative activated receptor, gamma, coactivator 1 beta	protein-coding	Mysm1_peak	YES	NO	NO	2.59	0	1.87	0
Merged_peak_550	chr1	146433432	146433632	Intergenic	-18735	Rgs21	regulator of G-protein signalling 21	protein-coding	Mysm1_peak	YES	NO	NO	4.06	1.18	1.04	0
Merged_peak_551	chr7	27743040	27743240	Intergenic	-18735	Cyp2a22	cytochrome P450, family 2, subfamily a, polypeptide 22	protein-coding	Mysm1_peak	YES	NO	NO	3.54	0.59	0.62	0.85
Merged_peak_552	chr4	41535491	41535691	intron	18764	Dnaic1	dynein, axonemal, intermediate chain 1	protein-coding	Mysm1_peak	YES	NO	NO	4.23	0	1.87	3.41
Merged_peak_553	chrX	123369068	123369268	Intergenic	-18771	4932411N23Rik	RIKEN cDNA 4932411N23 gene	protein-coding	Mysm1_peak	YES	NO	NO	2.42	1.18	0.21	0.85
Merged_peak_554	chr12	35194803	35195003	intron	18851	Hdac9	histone deacetylase 9	protein-coding	Mysm1_peak	YES	NO	NO	2.5	2.36	0.21	2.56
Merged_peak_555	chr14	79143654	79143854	Intergenic	-18858	Dgkh	diacylglycerol kinase, eta	protein-coding	Mysm1_peak	YES	NO	NO	2.93	0	0.21	0
Merged_peak_556	chr13	111128355	111128555	Intergenic	18925	Gapt	Grb2-binding adaptor, transmembrane	protein-coding	Mysm1_peak	YES	NO	NO	1.73	1.18	0	0.85
Merged_peak_557	chr2	65750853	65751053	intron	-18969	Csrnp3	cysteine-serine-rich nuclear protein 3	protein-coding	Mysm1_peak	YES	NO	NO	2.42	1.77	0.62	0
Merged_peak_558	chr14	5134578	5134778	Intergenic	-18976	4930555G01Rik	RIKEN cDNA 4930555G01 gene	protein-coding	Mysm1_peak	YES	NO	NO	0.78	0.59	0	0
Merged_peak_559	chr1	78635223	78635423	Intergenic	-19077	Utp14b	UTP14, U3 small nucleolar ribonucleoprotein, homolog B (yeast)	protein-coding	Mysm1_peak	YES	NO	NO	2.07	0.59	0.42	0
Merged_peak_560	chr6	137664409	137664609	Intergenic	-19094	Strap	serine/threonine kinase receptor associated protein	protein-coding	Mysm1_peak	YES	NO	NO	3.8	0	0.42	0.85
Merged_peak_561	chr1	108629987	108630187	intron	-19220	Bcl2	B cell leukemia/lymphoma 2	protein-coding	Mysm1_peak	YES	NO	NO	4.14	0	0.62	0.85
Merged_peak_562	chr2	13173717	13173917	intron	19225	Rsu1	Ras suppressor protein 1	protein-coding	Mysm1_peak	YES	NO	NO	5.27	0.59	0.42	1.7
Merged_peak_563	chr17	66214899	66215099	intron	19264	Ralbp1	ralA binding protein 1	protein-coding	Mysm1_peak	YES	NO	NO	1.47	2.36	1.25	0
Merged_peak_564	chr10	25060176	25060376	Intergenic	-19328	Epb41l2	erythrocyte membrane protein band 4.1 like 2	protein-coding	Mysm1_peak	YES	NO	NO	3.45	0	0.21	1.7
Merged_peak_565	chr16	4860413	4860613	intron	19338	Ubald1	UBA-like domain containing 1	protein-coding	Mysm1_peak	YES	NO	NO	4.32	0	1.67	0
Merged_peak_566	chr7	28894989	28895189	intron	-19396	9530053A07Rik	RIKEN cDNA 9530053A07 gene	protein-coding	Mysm1_peak	YES	NO	NO	4.66	1.18	0.21	0
Merged_peak_567	chr1	109388434	109388634	Intergenic	-19466	Serpinb2	serine (or cysteine) peptidase inhibitor, clade B, member 2	protein-coding	Mysm1_peak	YES	NO	NO	1.81	1.18	1.04	1.7
Merged_peak_568	chr6	52072354	52072554	Intergenic	19506	Halr1	Hoxa adjacent long noncoding RNA 1	ncRNA	Mysm1_peak	YES	NO	NO	2.68	0	1.67	0
Merged_peak_569	chr4	80576064	80576264	intron	19574	Lurap1l	leucine rich adaptor protein 1-like	protein-coding	Mysm1_peak	YES	NO	NO	3.11	0	0.83	0
Merged_peak_570	chr8	48457209	48457409	Intergenic	-19607	Stox2	storkhead box 2	protein-coding	Mysm1_peak	YES	NO	NO	3.54	1.18	0.21	0
Merged_peak_571	chr2	66992123	66992323	Intergenic	-19668	Gm1322	predicted gene 1322	protein-coding	Mysm1_peak	YES	NO	NO	2.33	2.95	0.42	0
Merged_peak_572	chr16	37796734	37796934	intron	19693	Fstl1	follistatin-like 1	protein-coding	Mysm1_peak	YES	NO	NO	2.59	1.18	0.83	1.7
Merged_peak_573	chr14	6717201	6717401	intron	19808	Gm3383	predicted gene 3383	protein-coding	Mysm1_peak	YES	NO	NO	2.24	1.18	0	0
Merged_peak_574	chr7	95558843	95559043	Intergenic	-19840	Rab38	RAB38, member RAS oncogene family	protein-coding	Mysm1_peak	YES	NO	NO	3.71	0.59	0.83	1.7
Merged_peak_575	chr9	79386886	79387086	Intergenic	-19877	Gm10635	predicted gene 10635	ncRNA	Mysm1_peak	YES	NO	NO	2.33	0.59	1.25	0
Merged_peak_576	chr9	89969015	89969215	intron	20010	Ctsh	cathepsin H	protein-coding	Mysm1_peak	YES	NO	NO	2.76	0	0.62	0.85
Merged_peak_577	chr1	34712977	34713177	Intergenic	-20022	AA619741	PHD finger protein 19 pseudogene	pseudo	Mysm1_peak	YES	NO	NO	3.8	0	1.25	0
Merged_peak_578	chr10	106540446	106540646	intron	20174	Acss3	acyl-CoA synthetase short-chain family member 3	protein-coding	Mysm1_peak	YES	NO	NO	3.19	0	0.42	0.85
Merged_peak_579	chrX	149532971	149533171	Intergenic	-20260	Foxr2	forkhead box R2	protein-coding	Mysm1_peak	YES	NO	NO	4.4	1.18	0	0
Merged_peak_580	chrX	133222153	133222353	Intergenic	-20351	Tceal1	transcription elongation factor A (SII)-like 1	protein-coding	Mysm1_peak	YES	NO	NO	3.97	0	0.42	0.85
Merged_peak_581	chr12	95144802	95145002	Intergenic	-20596	Mir8099-2	microRNA 8099-2	ncRNA	Mysm1_peak	YES	NO	NO	1.99	0	0	0
Merged_peak_582	chr11	76981754	76981954	intron	20616	Efcab5	EF-hand calcium binding domain 5	protein-coding	Mysm1_peak	YES	NO	NO	1.9	0.59	0.83	0
Merged_peak_583	chr12	21358721	21358921	intron	20672	Adam17	a disintegrin and metallopeptidase domain 17	protein-coding	Mysm1_peak	YES	NO	NO	2.42	0	1.25	0
Merged_peak_584	chr7	51586230	51586430	intron	20696	Shank1	SH3/ankyrin domain gene 1	protein-coding	Mysm1_peak	YES	NO	NO	3.02	0.59	0.83	0
Merged_peak_585	chr18	65878566	65878766	intron	20744	Oacyl	O-acyltransferase like	protein-coding	Mysm1_peak	YES	NO	NO	3.88	0.59	0.21	0.85
Merged_peak_586	chrX	100027821	100028021	Intergenic	20774	Dmrtc1c2	DMRT-like family C1c2	protein-coding	Mysm1_peak	YES	NO	NO	3.63	1.77	0	0
Merged_peak_587	chr7	72747779	72747979	intron	20962	BC046251	cDNA sequence BC046251	ncRNA	Mysm1_peak	YES	NO	NO	4.06	1.18	1.04	1.7
Merged_peak_588	chr11	106555501	106555701	intron	20994	Pecam1	platelet/endothelial cell adhesion molecule 1	protein-coding	Mysm1_peak	YES	NO	NO	3.37	1.18	0.21	0
Merged_peak_589	chr6	42926413	42926613	Intergenic	21014	Olfr444	olfactory receptor 444	protein-coding	Mysm1_peak	YES	NO	NO	2.68	0.59	0.62	0.85
Merged_peak_590	chr6	139768738	139768938	intron	-21128	Pik3c2g	phosphatidylinositol 3-kinase, C2 domain containing, gamma polypeptide	protein-coding	Mysm1_peak	YES	NO	NO	3.28	0.59	0.21	2.56
Merged_peak_591	chr2	74438041	74438241	Intergenic	-21136	Lnp	limb and neural patterns	protein-coding	Mysm1_peak	YES	NO	NO	3.11	0.59	1.04	0
Merged_peak_592	chr14	63505458	63505658	intron	21179	Mir6541	microRNA 6541	ncRNA	Mysm1_peak	YES	NO	NO	1.73	0	0.62	0
Merged_peak_593	chr7	27745491	27745691	Intergenic	-21186	Cyp2a22	cytochrome P450, family 2, subfamily a, polypeptide 22	protein-coding	Mysm1_peak	YES	NO	NO	4.06	0	0.42	1.7
Merged_peak_594	chr16	11344100	11344300	intron	21203	Snx29	sorting nexin 29	protein-coding	Mysm1_peak	YES	NO	NO	1.81	0.59	0.62	0
Merged_peak_595	chr4	70174653	70174853	intron	21209	Megf9	multiple EGF-like-domains 9	protein-coding	Mysm1_peak	YES	NO	NO	5.27	1.18	1.04	0
Merged_peak_596	chr4	134441568	134441768	intron	21217	Rhd	Rh blood group, D antigen	protein-coding	Mysm1_peak	YES	NO	NO	1.81	0.59	0.62	0
Merged_peak_597	chr19	47560054	47560254	Intergenic	-21253	Sh3pxd2a	SH3 and PX domains 2A	protein-coding	Mysm1_peak	YES	NO	NO	5.27	1.77	0	0
Merged_peak_598	chr10	76597632	76597832	intron	-21282	Col18a1	collagen, type XVIII, alpha 1	protein-coding	Mysm1_peak	YES	NO	NO	4.57	0	0.21	1.7
Merged_peak_599	chr13	41767343	41767543	Intergenic	21312	Gm5082	predicted gene 5082	protein-coding	Mysm1_peak	YES	NO	NO	2.68	0.59	0	0
Merged_peak_600	chr14	4555267	4555467	intron	21336	Gm3264	predicted gene 3264	protein-coding	Mysm1_peak	YES	NO	NO	1.64	0	0.42	0
Merged_peak_601	chr1	191145668	191145868	intron	21464	Kcnk2	potassium channel, subfamily K, member 2	protein-coding	Mysm1_peak	YES	NO	NO	1.81	0	1.04	0.85
Merged_peak_602	chr13	119468989	119469189	Intergenic	-21539	Gm10732	predicted gene 10732	ncRNA	Mysm1_peak	YES	NO	NO	3.8	2.36	1.46	0
Merged_peak_603	chr18	13186968	13187168	Intergenic	21569	Hrh4	histamine receptor H4	protein-coding	Mysm1_peak	YES	NO	NO	4.49	0.59	1.25	0
Merged_peak_604	chr2	13171361	13171561	intron	21581	Rsu1	Ras suppressor protein 1	protein-coding	Mysm1_peak	YES	NO	NO	4.14	0.59	0.62	1.7
Merged_peak_605	chr13	55072307	55072507	intron	21614	Unc5a	unc-5 homolog A (C. elegans)	protein-coding	Mysm1_peak	YES	NO	NO	24.17	0.59	0.42	0.85
Merged_peak_606	chr7	52025535	52025735	intron	21636	Vrk3	vaccinia related kinase 3	protein-coding	Mysm1_peak	YES	NO	NO	8.98	2.36	0.83	0.85
Merged_peak_607	chr4	124458030	124458230	intron	-21663	Mtf1	metal response element binding transcription factor 1	protein-coding	Mysm1_peak	YES	NO	NO	5.27	0	0.42	0
Merged_peak_608	chr5	35125954	35126154	intron	21665	Htt	huntingtin	protein-coding	Mysm1_peak	YES	NO	NO	1.73	0.59	0.62	1.7
Merged_peak_609	chr2	167196272	167196472	Intergenic	-21694	B4galt5	UDP-Gal:betaGlcNAc beta 1,4-galactosyltransferase, polypeptide 5	protein-coding	Mysm1_peak	YES	NO	NO	3.28	1.18	0.42	1.7
Merged_peak_610	chr10	111289628	111289828	Intergenic	21704	Gm20758	predicted gene, 20758	ncRNA	Mysm1_peak	YES	NO	NO	3.54	1.18	0.62	0
Merged_peak_611	chr16	88590713	88590913	Intergenic	21711	Krtap24-1	keratin associated protein 24-1	protein-coding	Mysm1_peak	YES	NO	NO	2.93	1.18	1.46	0
Merged_peak_612	chr14	16293285	16293485	Intergenic	-21884	Lrrc3b	leucine rich repeat containing 3B	protein-coding	Mysm1_peak	YES	NO	NO	6.04	0	0.42	0
Merged_peak_613	chr2	131833732	131833932	intron	21892	Rassf2	Ras association (RalGDS/AF-6) domain family member 2	protein-coding	Mysm1_peak	YES	NO	NO	3.19	0	1.25	0.85
Merged_peak_614	chr5	136873480	136873680	intron	-21907	Mir721	microRNA 721	ncRNA	Mysm1_peak	YES	NO	NO	2.24	0	0.83	0.85
Merged_peak_615	chr13	61481448	61481648	Intergenic	-22017	Cts7	cathepsin 7	protein-coding	Mysm1_peak	YES	NO	NO	4.57	0	0.83	0.85
Merged_peak_616	chr5	93496083	93496283	Intergenic	-22135	Sowahb	sosondowah ankyrin repeat domain family member B	protein-coding	Mysm1_peak	YES	NO	NO	3.63	1.77	0.21	0
Merged_peak_617	chr15	4654871	4655071	Intergenic	-22239	C6	complement component 6	protein-coding	Mysm1_peak	YES	NO	NO	2.85	0	0.62	0
Merged_peak_618	chr13	54265058	54265258	Intergenic	-22340	Hrh2	histamine receptor H2	protein-coding	Mysm1_peak	YES	NO	NO	0.86	0	0	0
Merged_peak_619	chr10	121154515	121154715	Intergenic	-22378	BC048403	cDNA sequence BC048403	protein-coding	Mysm1_peak	YES	NO	NO	3.45	0.59	1.25	0.85
Merged_peak_620	chr4	114949165	114949365	Intergenic	-22386	Cyp4a12a	cytochrome P450, family 4, subfamily a, polypeptide 12a	protein-coding	Mysm1_peak	YES	NO	NO	4.75	0	0.42	0
Merged_peak_621	chr17	20801980	20802180	Intergenic	-22392	Vmn1r226	vomeronasal 1 receptor 226	protein-coding	Mysm1_peak	YES	NO	NO	5.96	0	0.21	0
Merged_peak_622	chr13	75999642	75999842	Intergenic	22408	Glrx	glutaredoxin	protein-coding	Mysm1_peak	YES	NO	NO	2.76	1.77	0.62	0.85
Merged_peak_623	chr15	72399064	72399264	Intergenic	-22455	Kcnk9	potassium channel, subfamily K, member 9	protein-coding	Mysm1_peak	YES	NO	NO	33.92	1.18	0.83	5.96
Merged_peak_624	chr9	79389522	79389722	Intergenic	-22513	Gm10635	predicted gene 10635	ncRNA	Mysm1_peak	YES	NO	NO	4.32	0	0.62	0.85
Merged_peak_625	chr18	61582501	61582701	Intergenic	-22516	Ppargc1b	peroxisome proliferative activated receptor, gamma, coactivator 1 beta	protein-coding	Mysm1_peak	YES	NO	NO	3.54	0	0.42	4.26
Merged_peak_626	chr10	39596360	39596560	Intergenic	22584	AA474331	expressed sequence AA474331	pseudo	Mysm1_peak	YES	NO	NO	6.13	0	0.62	0
Merged_peak_627	chr6	5652948	5653148	Intergenic	-22591	Dync1i1	dynein cytoplasmic 1 intermediate chain 1	protein-coding	Mysm1_peak	YES	NO	NO	5.27	0	1.25	0.85
Merged_peak_628	chr7	96643351	96643551	Intergenic	22645	Prss23	protease, serine 23	protein-coding	Mysm1_peak	YES	NO	NO	5.44	1.18	1.04	0.85
Merged_peak_629	chr1	16701146	16701346	Intergenic	22709	Ly96	lymphocyte antigen 96	protein-coding	Mysm1_peak	YES	NO	NO	5.44	0.59	0.21	0
Merged_peak_630	chr7	147926821	147927021	Intergenic	-22810	Cyp2e1	cytochrome P450, family 2, subfamily e, polypeptide 1	protein-coding	Mysm1_peak	YES	NO	NO	2.85	0	0.21	2.56
Merged_peak_631	chr1	59992577	59992777	intron	22827	Fam117b	family with sequence similarity 117, member B	protein-coding	Mysm1_peak	YES	NO	NO	2.93	1.18	1.04	0
Merged_peak_632	chr10	106537758	106537958	intron	22862	Acss3	acyl-CoA synthetase short-chain family member 3	protein-coding	Mysm1_peak	YES	NO	NO	3.54	0	0.21	0
Merged_peak_633	chrX	91764405	91764605	Intergenic	22908	Maged1	melanoma antigen, family D, 1	protein-coding	Mysm1_peak	YES	NO	NO	1.55	0.59	0.42	0
Merged_peak_634	chr1	34659501	34659701	Intergenic	23063	Amer3	APC membrane recruitment 3	protein-coding	Mysm1_peak	YES	NO	NO	1.9	0	0.42	0
Merged_peak_635	chr11	24003803	24004003	intron	23208	Bcl11a	B cell CLL/lymphoma 11A (zinc finger protein)	protein-coding	Mysm1_peak	YES	NO	NO	2.93	0.59	1.04	0.85
Merged_peak_636	chr7	23906187	23906387	Intergenic	23210	Gm10662	predicted gene 10662	protein-coding	Mysm1_peak	YES	NO	NO	3.11	0	0.83	0.85
Merged_peak_637	chr7	22682996	22683196	Intergenic	23212	Gm10662	predicted gene 10662	protein-coding	Mysm1_peak	YES	NO	NO	3.11	0	0.21	1.7
Merged_peak_638	chr4	61788532	61788732	Intergenic	23243	Mup21	major urinary protein 21	protein-coding	Mysm1_peak	YES	NO	NO	4.06	0.59	0.83	0.85
Merged_peak_639	chr1	133927383	133927583	intron	23301	Elk4	ELK4, member of ETS oncogene family	protein-coding	Mysm1_peak	YES	NO	NO	2.93	1.77	0.42	0
Merged_peak_640	chr8	22141800	22142000	Intergenic	-23324	Defa21	defensin, alpha, 21	protein-coding	Mysm1_peak	YES	NO	NO	5.18	0.59	1.46	0.85
Merged_peak_641	chr4	51252805	51253005	Intergenic	23355	Cylc2	cylicin, basic protein of sperm head cytoskeleton 2	protein-coding	Mysm1_peak	YES	NO	NO	2.33	0.59	0.42	0
Merged_peak_642	chr2	31983204	31983404	Intergenic	-23364	Prrc2b	proline-rich coiled-coil 2B	protein-coding	Mysm1_peak	YES	NO	NO	3.37	0.59	1.87	0
Merged_peak_643	chr3	128940145	128940345	Intergenic	23395	Pitx2	paired-like homeodomain transcription factor 2	protein-coding	Mysm1_peak	YES	NO	NO	1.38	2.36	1.25	0
Merged_peak_644	chr6	25616437	25616637	Intergenic	23443	Gpr37	G protein-coupled receptor 37	protein-coding	Mysm1_peak	YES	NO	NO	3.02	1.18	0.21	0.85
Merged_peak_645	chr1	109235267	109235467	Intergenic	-23524	Serpinb11	serine (or cysteine) peptidase inhibitor, clade B (ovalbumin), member 11	protein-coding	Mysm1_peak	YES	NO	NO	3.11	0	0.62	0
Merged_peak_646	chr17	15939895	15940095	Intergenic	23555	Rgmb	repulsive guidance molecule family member B	protein-coding	Mysm1_peak	YES	NO	NO	2.93	0.59	0.62	0.85
Merged_peak_647	chr5	110239486	110239686	Intergenic	23575	Gm10416	zinc finger protein pseudogene	pseudo	Mysm1_peak	YES	NO	NO	2.16	0	0.62	1.7
Merged_peak_648	chr7	72750438	72750638	intron	23621	BC046251	cDNA sequence BC046251	ncRNA	Mysm1_peak	YES	NO	NO	4.49	0.59	0.62	0.85
Merged_peak_649	chr5	30914626	30914826	intron	-23734	Gm9899	predicted gene 9899	ncRNA	Mysm1_peak	YES	NO	NO	4.83	1.18	0.62	0.85
Merged_peak_650	chr8	64093611	64093811	intron	-23745	Palld	palladin, cytoskeletal associated protein	protein-coding	Mysm1_peak	YES	NO	NO	1.64	1.18	0.62	0.85
Merged_peak_651	chr7	106724508	106724708	intron	23829	Mir326	microRNA 326	ncRNA	Mysm1_peak	YES	NO	NO	0.69	0.59	0.21	1.7
Merged_peak_652	chr5	93498503	93498703	Intergenic	-23839	Sept11	septin 11	protein-coding	Mysm1_peak	YES	NO	NO	3.88	0.59	1.46	0.85
Merged_peak_653	chr5	102069728	102069928	Intergenic	23902	Nkx6-1	NK6 homeobox 1	protein-coding	Mysm1_peak	YES	NO	NO	2.16	0.59	0.42	0
Merged_peak_654	chr6	139765929	139766129	intron	-23937	Pik3c2g	phosphatidylinositol 3-kinase, C2 domain containing, gamma polypeptide	protein-coding	Mysm1_peak	YES	NO	NO	2.85	0.59	0.42	0.85
Merged_peak_655	chr3	96555477	96555677	intron	24043	Rnf115	ring finger protein 115	protein-coding	Mysm1_peak	YES	NO	NO	2.59	1.18	0	0.85
Merged_peak_656	chr16	33853724	33853924	intron	24073	Itgb5	integrin beta 5	protein-coding	Mysm1_peak	YES	NO	NO	2.42	0	0.62	0
Merged_peak_657	chr1	96669818	96670018	Intergenic	-24101	4930440C22Rik	RIKEN cDNA 4930440C22 gene	ncRNA	Mysm1_peak	YES	NO	NO	1.9	0.59	0.62	0.85
Merged_peak_658	chr7	99292062	99292262	intron	-24141	4930567K12Rik	RIKEN cDNA 4930567K12 gene	ncRNA	Mysm1_peak	YES	NO	NO	3.97	0	0.21	0
Merged_peak_659	chr5	67627327	67627527	Intergenic	-24377	Tmem33	transmembrane protein 33	protein-coding	Mysm1_peak	YES	NO	NO	2.16	2.36	0.42	0
Merged_peak_660	chr9	113746047	113746247	intron	24443	Clasp2	CLIP associating protein 2	protein-coding	Mysm1_peak	YES	NO	NO	4.14	1.18	1.67	0.85
Merged_peak_661	chr18	43243529	43243729	Intergenic	-24504	Ppp2r2b	protein phosphatase 2, regulatory subunit B, beta	protein-coding	Mysm1_peak	YES	NO	NO	2.93	0	0.83	0
Merged_peak_662	chr1	98918557	98918757	Intergenic	-24520	Slco6b1	solute carrier organic anion transporter family, member 6b1	ncRNA	Mysm1_peak	YES	NO	NO	2.16	2.95	0	0
Merged_peak_663	chr14	16295926	16296126	Intergenic	-24525	Lrrc3b	leucine rich repeat containing 3B	protein-coding	Mysm1_peak	YES	NO	NO	4.83	0	0.62	0.85
Merged_peak_664	chr12	68794715	68794915	Intergenic	-24557	Gm17821	DDB1 and CUL4 associated factor 5 pseudogene	pseudo	Mysm1_peak	YES	NO	NO	1.9	0	0.42	0.85
Merged_peak_665	chr2	143883488	143883688	intron	24750	Banf2	barrier to autointegration factor 2	protein-coding	Mysm1_peak	YES	NO	NO	1.04	0.59	1.04	0.85
Merged_peak_666	chr8	119756046	119756246	Intergenic	-24773	Cmip	c-Maf inducing protein	protein-coding	Mysm1_peak	YES	NO	NO	2.93	1.77	1.25	0.85
Merged_peak_667	chr19	29912162	29912362	Intergenic	-24798	Ranbp6	RAN binding protein 6	protein-coding	Mysm1_peak	YES	NO	NO	4.83	0.59	1.04	0
Merged_peak_668	chr17	85452397	85452597	intron	24810	Slc3a1	solute carrier family 3, member 1	protein-coding	Mysm1_peak	YES	NO	NO	1.21	0	1.67	0
Merged_peak_669	chr13	15923802	15924002	Intergenic	24826	A530046M15Rik	RIKEN cDNA A530046M15 gene	ncRNA	Mysm1_peak	YES	NO	NO	3.37	0.59	1.04	0
Merged_peak_670	chr13	76002166	76002366	Intergenic	24932	Glrx	glutaredoxin	protein-coding	Mysm1_peak	YES	NO	NO	3.28	2.36	1.04	0.85
Merged_peak_671	chr7	96641015	96641215	Intergenic	24981	Prss23	protease, serine 23	protein-coding	Mysm1_peak	YES	NO	NO	3.02	0	0.42	0.85
Merged_peak_672	chr1	182438555	182438755	Intergenic	-25020	6330403A02Rik	RIKEN cDNA 6330403A02 gene	protein-coding	Mysm1_peak	YES	NO	NO	1.47	0	0	5.96
Merged_peak_673	chr9	79392101	79392301	Intergenic	-25092	Gm10635	predicted gene 10635	ncRNA	Mysm1_peak	YES	NO	NO	3.54	0.59	0.42	0
Merged_peak_674	chr5	65701608	65701808	intron	25170	Rfc1	replication factor C (activator 1) 1	protein-coding	Mysm1_peak	YES	NO	NO	2.68	0	0.83	0
Merged_peak_675	chr1	16703761	16703961	Intergenic	25324	Ly96	lymphocyte antigen 96	protein-coding	Mysm1_peak	YES	NO	NO	3.37	0.59	0.42	0.85
Merged_peak_676	chr12	87994192	87994392	Intergenic	-25358	Vash1	vasohibin 1	protein-coding	Mysm1_peak	YES	NO	NO	1.47	0	0	0
Merged_peak_677	chr10	11354355	11354555	Intergenic	25433	Timm8a1	translocase of inner mitochondrial membrane 8A1	protein-coding	Mysm1_peak	YES	NO	NO	1.99	0	0.21	0
Merged_peak_678	chr9	61849055	61849255	intron	25442	Paqr5	progestin and adipoQ receptor family member V	protein-coding	Mysm1_peak	YES	NO	NO	3.02	1.18	0	0
Merged_peak_679	chr7	147924116	147924316	Intergenic	-25515	Cyp2e1	cytochrome P450, family 2, subfamily e, polypeptide 1	protein-coding	Mysm1_peak	YES	NO	NO	3.11	0.59	0	0.85
Merged_peak_680	chr2	129600628	129600828	Intergenic	-25525	Stk35	serine/threonine kinase 35	protein-coding	Mysm1_peak	YES	NO	NO	1.55	0	0.21	0.85
Merged_peak_681	chr2	71316835	71317035	intron	25540	Metap1d	methionyl aminopeptidase type 1D (mitochondrial)	protein-coding	Mysm1_peak	YES	NO	NO	1.64	1.18	0	0
Merged_peak_682	chr7	22680399	22680599	Intergenic	25809	Gm10662	predicted gene 10662	protein-coding	Mysm1_peak	YES	NO	NO	3.97	0	0.62	0
Merged_peak_683	chr3	32581547	32581747	Intergenic	-25821	Actl6a	actin-like 6A	protein-coding	Mysm1_peak	YES	NO	NO	4.66	0	0.83	0
Merged_peak_684	chr4	136480534	136480734	Intergenic	-25875	C1qa	complement component 1, q subcomponent, alpha polypeptide	protein-coding	Mysm1_peak	YES	NO	NO	13.55	1.77	0.42	2.56
Merged_peak_685	chr14	66988950	66989150	Intergenic	25917	Stmn4	stathmin-like 4	protein-coding	Mysm1_peak	YES	NO	NO	3.02	0	0.62	1.7
Merged_peak_686	chr6	123754913	123755113	intron	26024	Vmn2r24	vomeronasal 2, receptor 24	protein-coding	Mysm1_peak	YES	NO	NO	3.11	0.59	0.83	0.85
Merged_peak_687	chr2	17458928	17459128	intron	-26113	Mir6419	microRNA 6419	ncRNA	Mysm1_peak	YES	NO	NO	2.93	0	1.46	0
Merged_peak_688	chr8	110138402	110138602	Intergenic	-26120	Psmd7	proteasome (prosome, macropain) 26S subunit, non-ATPase, 7	protein-coding	Mysm1_peak	YES	NO	NO	5.87	0	0.42	0
Merged_peak_689	chr17	88903212	88903412	Intergenic	-26152	Ppp1r21	protein phosphatase 1, regulatory subunit 21	protein-coding	Mysm1_peak	YES	NO	NO	3.54	0.59	0	1.7
Merged_peak_690	chr1	131143602	131143802	Intergenic	-26179	Thsd7b	thrombospondin, type I, domain containing 7B	protein-coding	Mysm1_peak	YES	NO	NO	2.07	0.59	0.62	0
Merged_peak_691	chr12	111543554	111543754	Intergenic	26214	Dio3	deiodinase, iodothyronine type III	protein-coding	Mysm1_peak	YES	NO	NO	4.14	0	1.04	0.85
Merged_peak_692	chr7	15947693	15947893	Intergenic	-26407	Obox2	oocyte specific homeobox 2	protein-coding	Mysm1_peak	YES	NO	NO	3.02	0.59	0.21	0.85
Merged_peak_693	chr12	82095421	82095621	Intergenic	-26455	Slc10a1	solute carrier family 10 (sodium/bile acid cotransporter family), member 1	protein-coding	Mysm1_peak	YES	NO	NO	5.18	0	0.21	0
Merged_peak_694	chr15	84659936	84660136	intron	26523	Phf21b	PHD finger protein 21B	protein-coding	Mysm1_peak	YES	NO	NO	19.25	4.12	1.04	0.85
Merged_peak_695	chrX	88373842	88374042	Intergenic	-26565	LOC101055749	Gm5941 pseudogene	pseudo	Mysm1_peak	YES	NO	NO	2.59	0	0.42	0
Merged_peak_696	chrX	139507423	139507623	Intergenic	-26614	Rgag1	retrotransposon gag domain containing 1	protein-coding	Mysm1_peak	YES	NO	NO	3.02	0	0.83	0
Merged_peak_697	chr11	73376512	73376712	Intergenic	26626	Olfr385	olfactory receptor 385	protein-coding	Mysm1_peak	YES	NO	NO	6.73	0	0.42	0
Merged_peak_698	chr6	142886232	142886432	intron	26640	St8sia1	ST8 alpha-N-acetyl-neuraminide alpha-2,8-sialyltransferase 1	protein-coding	Mysm1_peak	YES	NO	NO	24.26	0.59	1.67	0
Merged_peak_699	chr8	94298724	94298924	Intergenic	26729	Irx3	Iroquois related homeobox 3	protein-coding	Mysm1_peak	YES	NO	NO	3.11	0.59	0.42	0
Merged_peak_700	chr11	73376403	73376603	Intergenic	26735	Olfr385	olfactory receptor 385	protein-coding	Mysm1_peak	YES	NO	NO	6.47	0.59	0.42	0.85
Merged_peak_701	chr8	116014340	116014540	Intergenic	-26742	4930571O06Rik	RIKEN cDNA 4930571O06 gene	ncRNA	Mysm1_peak	YES	NO	NO	5.44	1.77	0.62	0.85
Merged_peak_702	chr6	142886124	142886324	intron	26748	St8sia1	ST8 alpha-N-acetyl-neuraminide alpha-2,8-sialyltransferase 1	protein-coding	Mysm1_peak	YES	NO	NO	21.41	0	1.67	0
Merged_peak_703	chr2	48642760	48642960	Intergenic	-26769	Acvr2a	activin receptor IIA	protein-coding	Mysm1_peak	YES	NO	NO	3.88	0	0.62	0
Merged_peak_704	chr2	159869063	159869263	Intergenic	26774	9130015L21Rik	RIKEN cDNA 9130015L21 gene	ncRNA	Mysm1_peak	YES	NO	NO	3.8	0.59	0.42	0
Merged_peak_705	chr11	59068445	59068645	intron	-26776	Arf1	ADP-ribosylation factor 1	protein-coding	Mysm1_peak	YES	NO	NO	3.8	0.59	1.04	0
Merged_peak_706	chr1	38710838	38711038	Intergenic	-26849	Aff3	AF4/FMR2 family, member 3	protein-coding	Mysm1_peak	YES	NO	NO	3.45	0	0.62	0.85
Merged_peak_707	chr18	24661706	24661906	intron	26899	Rprd1a	regulation of nuclear pre-mRNA domain containing 1A	protein-coding	Mysm1_peak	YES	NO	NO	5.09	0.59	0.42	2.56
Merged_peak_708	chr6	8115487	8115687	intron	27030	Col28a1	collagen, type XXVIII, alpha 1	protein-coding	Mysm1_peak	YES	NO	NO	7.51	0	0.83	0.85
Merged_peak_709	chrX	3490266	3490466	Intergenic	-27046	Gm3701	predicted gene 3701	protein-coding	Mysm1_peak	YES	NO	NO	5.09	0	0.62	0
Merged_peak_710	chr5	134732506	134732706	intron	-27111	Ncf1	neutrophil cytosolic factor 1	protein-coding	Mysm1_peak	YES	NO	NO	2.93	0.59	1.46	0
Merged_peak_711	chr15	95985903	95986103	Intergenic	-27228	Gm4371	eukaryotic translation initiation factor 3, subunit I pseudogene	pseudo	Mysm1_peak	YES	NO	NO	2.33	0	0	0
Merged_peak_712	chr13	15926261	15926461	Intergenic	27285	A530046M15Rik	RIKEN cDNA A530046M15 gene	ncRNA	Mysm1_peak	YES	NO	NO	3.45	1.18	1.04	2.56
Merged_peak_713	chr2	61669851	61670051	Intergenic	27441	Tbr1	T-box brain gene 1	protein-coding	Mysm1_peak	YES	NO	NO	2.85	0.59	1.25	0
Merged_peak_714	chr13	72981563	72981763	Intergenic	-27452	D730050B12Rik	RIKEN cDNA D730050B12 gene	ncRNA	Mysm1_peak	YES	NO	NO	2.07	0.59	0.42	0
Merged_peak_715	chr5	72021994	72022194	intron	27453	Gabra4	gamma-aminobutyric acid (GABA) A receptor, subunit alpha 4	protein-coding	Mysm1_peak	YES	NO	NO	2.85	3.53	0.83	2.56
Merged_peak_716	chr5	105316504	105316704	Intergenic	-27517	Zfp951	zinc finger protein 951	protein-coding	Mysm1_peak	YES	NO	NO	1.21	0.59	0.62	0
Merged_peak_717	chr2	165737864	165738064	Intergenic	-27626	Zmynd8	zinc finger, MYND-type containing 8	protein-coding	Mysm1_peak	YES	NO	NO	2.07	0	0.21	0
Merged_peak_718	chr5	122189158	122189358	intron	27640	Atxn2	ataxin 2	protein-coding	Mysm1_peak	YES	NO	NO	2.42	1.18	2.08	0.85
Merged_peak_719	chr13	24646196	24646396	Intergenic	-27762	Fam65b	family with sequence similarity 65, member B	protein-coding	Mysm1_peak	YES	NO	NO	6.3	0	0.83	0.85
Merged_peak_720	chr17	22588898	22589098	intron	27763	Zfp946	zinc finger protein 946	protein-coding	Mysm1_peak	YES	NO	NO	2.5	1.18	1.25	0.85
Merged_peak_721	chr6	54603678	54603878	Intergenic	-27840	Mturn	maturin, neural progenitor differentiation regulator homolog (Xenopus)	protein-coding	Mysm1_peak	YES	NO	NO	2.59	1.77	0.83	0
Merged_peak_722	chr4	119359369	119359569	Intergenic	-27919	Guca2b	guanylate cyclase activator 2b (retina)	protein-coding	Mysm1_peak	YES	NO	NO	3.45	0	0.62	1.7
Merged_peak_723	chr2	129598225	129598425	Intergenic	-27928	Stk35	serine/threonine kinase 35	protein-coding	Mysm1_peak	YES	NO	NO	3.28	0.59	0.83	0
Merged_peak_724	chr9	63024655	63024855	intron	-27987	Skor1	SKI family transcriptional corepressor 1	protein-coding	Mysm1_peak	YES	NO	NO	4.83	1.77	1.25	0
Merged_peak_725	chr8	118258763	118258963	Intergenic	-28069	Maf	avian musculoaponeurotic fibrosarcoma (v-maf) AS42 oncogene homolog	protein-coding	Mysm1_peak	YES	NO	NO	2.76	0	0.83	0.85
Merged_peak_726	chr2	144621227	144621427	Intergenic	-28075	Scp2d1	SCP2 sterol-binding domain containing 1	protein-coding	Mysm1_peak	YES	NO	NO	7.6	0	1.46	0.85
Merged_peak_727	chr15	75985065	75985265	Intergenic	-28179	BC024139	cDNA sequence BC024139	protein-coding	Mysm1_peak	YES	NO	NO	2.68	1.77	0.42	0
Merged_peak_728	chr15	72948983	72949183	intron	28241	Chrac1	chromatin accessibility complex 1	protein-coding	Mysm1_peak	YES	NO	NO	3.37	0	0.62	0.85
Merged_peak_729	chr11	62223653	62223853	intron	28264	Ncor1	nuclear receptor co-repressor 1	protein-coding	Mysm1_peak	YES	NO	NO	5.61	0.59	0.83	0
Merged_peak_730	chr17	38585417	38585617	Intergenic	-28387	Esp36	exocrine gland secreted peptide 36	protein-coding	Mysm1_peak	YES	NO	NO	3.28	0.59	0.42	3.41
Merged_peak_731	chr4	12127575	12127775	Intergenic	-28513	Fam92a	family with sequence similarity 92, member A	protein-coding	Mysm1_peak	YES	NO	NO	8.37	0	1.25	0
Merged_peak_732	chr8	110140910	110141110	Intergenic	-28628	Psmd7	proteasome (prosome, macropain) 26S subunit, non-ATPase, 7	protein-coding	Mysm1_peak	YES	NO	NO	5.61	0.59	0.62	0
Merged_peak_733	chr1	179688514	179688714	Intergenic	28669	1700016C15Rik	RIKEN cDNA 1700016C15 gene	protein-coding	Mysm1_peak	YES	NO	NO	4.66	1.18	0.62	0
Merged_peak_734	chr15	81325372	81325572	Intergenic	28726	Rbx1	ring-box 1	protein-coding	Mysm1_peak	YES	NO	NO	3.71	1.18	0.42	0
Merged_peak_735	chr2	66594077	66594277	intron	28790	Scn7a	sodium channel, voltage-gated, type VII, alpha	protein-coding	Mysm1_peak	YES	NO	NO	2.59	0.59	1.46	0
Merged_peak_736	chr12	111546152	111546352	Intergenic	28812	Dio3	deiodinase, iodothyronine type III	protein-coding	Mysm1_peak	YES	NO	NO	5.27	1.77	0.62	0
Merged_peak_737	chrY	2127907	2128107	Intergenic	-28892	Rbmy	RNA binding motif protein, Y chromosome	protein-coding	Mysm1_peak	YES	NO	NO	0	1.18	0	0
Merged_peak_738	chr17	88900395	88900595	Intergenic	-28969	Ppp1r21	protein phosphatase 1, regulatory subunit 21	protein-coding	Mysm1_peak	YES	NO	NO	3.37	0.59	0.62	0
Merged_peak_739	chr12	111546361	111546561	Intergenic	29021	Dio3	deiodinase, iodothyronine type III	protein-coding	Mysm1_peak	YES	NO	NO	6.21	0.59	0.83	0
Merged_peak_740	chr11	73374074	73374274	Intergenic	29064	Olfr385	olfactory receptor 385	protein-coding	Mysm1_peak	YES	NO	NO	5.7	0.59	1.04	0
Merged_peak_741	chrX	88371333	88371533	Intergenic	-29074	LOC101055749	Gm5941 pseudogene	pseudo	Mysm1_peak	YES	NO	NO	3.37	0	0.62	0.85
Merged_peak_742	chr17	15934247	15934447	Intergenic	29203	Rgmb	repulsive guidance molecule family member B	protein-coding	Mysm1_peak	YES	NO	NO	3.02	0.59	1.04	0.85
Merged_peak_743	chr2	60771885	60772085	intron	29276	Rbms1	RNA binding motif, single stranded interacting protein 1	protein-coding	Mysm1_peak	YES	NO	NO	2.76	1.77	0	0.85
Merged_peak_744	chr14	6269916	6270116	Intergenic	-29379	LOC100861615	alpha takusan-like	protein-coding	Mysm1_peak	YES	NO	NO	2.59	1.77	0.42	0.85
Merged_peak_745	chr2	145351231	145351431	intron	29387	Gm14092	predicted gene 14092	protein-coding	Mysm1_peak	YES	NO	NO	2.76	0	2.29	0
Merged_peak_746	chr1	193112478	193112678	Intergenic	29419	Nenf	neuron derived neurotrophic factor	protein-coding	Mysm1_peak	YES	NO	NO	3.28	1.77	0.21	0
Merged_peak_747	chrX	3492730	3492930	Intergenic	-29510	Gm3701	predicted gene 3701	protein-coding	Mysm1_peak	YES	NO	NO	4.92	0	0.42	0
Merged_peak_748	chr2	48639985	48640185	Intergenic	-29544	Acvr2a	activin receptor IIA	protein-coding	Mysm1_peak	YES	NO	NO	5.09	0.59	1.04	0
Merged_peak_749	chr1	19231819	19232019	Intergenic	29784	Tfap2b	transcription factor AP-2 beta	protein-coding	Mysm1_peak	YES	NO	NO	3.11	1.18	1.46	0
Merged_peak_750	chr13	15928765	15928965	Intergenic	29789	A530046M15Rik	RIKEN cDNA A530046M15 gene	ncRNA	Mysm1_peak	YES	NO	NO	5.61	2.36	1.25	1.7
Merged_peak_751	chr11	14469308	14469508	intron	29820	1700046C09Rik	RIKEN cDNA 1700046C09 gene	ncRNA	Mysm1_peak	YES	NO	NO	3.45	0	0.83	0
Merged_peak_752	chr19	42623068	42623268	intron	29873	R3hcc1l	R3H domain and coiled-coil containing 1 like	protein-coding	Mysm1_peak	YES	NO	NO	2.85	0.59	0.83	0
Merged_peak_753	chr2	23146673	23146873	Intergenic	-29993	Nxph2	neurexophilin 2	protein-coding	Mysm1_peak	YES	NO	NO	7.6	0.59	1.04	3.41
Merged_peak_754	chr18	36538295	36538495	intron	30117	Cystm1	cysteine-rich transmembrane module containing 1	protein-coding	Mysm1_peak	YES	NO	NO	2.68	0.59	0.62	0
Merged_peak_755	chr4	119361713	119361913	Intergenic	-30263	Guca2b	guanylate cyclase activator 2b (retina)	protein-coding	Mysm1_peak	YES	NO	NO	3.19	0	1.25	0
Merged_peak_756	chr18	48112685	48112885	intron	30290	G630055G22Rik	RIKEN cDNA G630055G22 gene	ncRNA	Mysm1_peak	YES	NO	NO	2.5	1.77	1.46	0
Merged_peak_757	chr14	56067117	56067317	Intergenic	-30378	Dhrs4	dehydrogenase/reductase (SDR family) member 4	protein-coding	Mysm1_peak	YES	NO	NO	5.09	0	0.21	1.7
Merged_peak_758	chr7	112819421	112819621	Intergenic	30467	Timm10b	translocase of inner mitochondrial membrane 10B	protein-coding	Mysm1_peak	YES	NO	NO	1.38	0	1.25	0
Merged_peak_759	chr8	11870912	11871112	Intergenic	30491	Tex29	testis expressed 29	protein-coding	Mysm1_peak	YES	NO	NO	5.09	1.18	1.25	0
Merged_peak_760	chr12	5351799	5351999	intron	30589	Klhl29	kelch-like 29	protein-coding	Mysm1_peak	YES	NO	NO	3.28	1.18	0.21	0.85
Merged_peak_761	chr10	26363746	26363946	Intergenic	30611	Gm8709	glyceraldehyde-3-phosphate dehydrogenase pseudogene	pseudo	Mysm1_peak	YES	NO	NO	4.66	0	1.67	0
Merged_peak_762	chr12	35244374	35244574	intron	-30720	Hdac9	histone deacetylase 9	protein-coding	Mysm1_peak	YES	NO	NO	1.9	0.59	0	2.56
Merged_peak_763	chr2	13684295	13684495	intron	30752	St8sia6	ST8 alpha-N-acetyl-neuraminide alpha-2,8-sialyltransferase 6	protein-coding	Mysm1_peak	YES	NO	NO	3.02	1.18	0.21	0
Merged_peak_764	chr12	39475980	39476180	Intergenic	-30765	Etv1	ets variant 1	protein-coding	Mysm1_peak	YES	NO	NO	3.28	0	0.42	0
Merged_peak_765	chr7	119135969	119136169	Intergenic	-30951	Usp47	ubiquitin specific peptidase 47	protein-coding	Mysm1_peak	YES	NO	NO	2.33	0.59	0.42	1.7
Merged_peak_766	chr15	3500782	3500982	intron	30960	Ghr	growth hormone receptor	protein-coding	Mysm1_peak	YES	NO	NO	3.28	0.59	0.83	0.85
Merged_peak_767	chr12	92315154	92315354	intron	30966	5430427M07Rik	RIKEN cDNA 5430427M07 gene	ncRNA	Mysm1_peak	YES	NO	NO	5.18	0.59	0.62	0
Merged_peak_768	chr5	107687431	107687631	intron	31083	Tgfbr3	transforming growth factor, beta receptor III	protein-coding	Mysm1_peak	YES	NO	NO	3.45	0.59	1.04	0
Merged_peak_769	chr1	179690994	179691194	Intergenic	31149	1700016C15Rik	RIKEN cDNA 1700016C15 gene	protein-coding	Mysm1_peak	YES	NO	NO	4.66	0.59	1.04	0
Merged_peak_770	chr14	121465907	121466107	intron	31211	Farp1	FERM, RhoGEF (Arhgef) and pleckstrin domain protein 1 (chondrocyte-derived)	protein-coding	Mysm1_peak	YES	NO	NO	4.32	0.59	0.62	0
Merged_peak_771	chr1	153379077	153379277	Intergenic	-31224	Rnf2	ring finger protein 2	protein-coding	Mysm1_peak	YES	NO	NO	3.54	0.59	0.21	4.26
Merged_peak_772	chr18	42390398	42390598	intron	31227	Lars	leucyl-tRNA synthetase	protein-coding	Mysm1_peak	YES	NO	NO	4.32	2.36	0.83	0.85
Merged_peak_773	chr3	134055231	134055431	Intergenic	31268	4930539C22Rik	RIKEN cDNA 4930539C22 gene	ncRNA	Mysm1_peak	YES	NO	NO	4.14	0.59	0.21	0
Merged_peak_774	chrX	43713365	43713565	Intergenic	31281	Actrt1	actin-related protein T1	protein-coding	Mysm1_peak	YES	NO	NO	4.75	1.77	0.62	0
Merged_peak_775	chr9	88784966	88785166	Intergenic	-31358	9330159M07Rik	RIKEN cDNA 9330159M07 gene	ncRNA	Mysm1_peak	YES	NO	NO	3.11	2.36	1.46	0
Merged_peak_776	chr2	102358616	102358816	Intergenic	-31462	Pamr1	peptidase domain containing associated with muscle regeneration 1	protein-coding	Mysm1_peak	YES	NO	NO	2.59	0.59	1.04	0
Merged_peak_777	chrX	80764629	80764829	intron	-31466	Tsga8	testis specific gene A8	protein-coding	Mysm1_peak	YES	NO	NO	3.28	0	0.62	0
Merged_peak_778	chr15	79876730	79876930	Intergenic	-31592	Pdgfb	platelet derived growth factor, B polypeptide	protein-coding	Mysm1_peak	YES	NO	NO	2.33	0.59	0.42	0
Merged_peak_779	chr7	74399189	74399389	intron	31787	Lysmd4	LysM, putative peptidoglycan-binding, domain containing 4	protein-coding	Mysm1_peak	YES	NO	NO	1.81	0.59	1.46	0.85
Merged_peak_780	chr8	93384567	93384767	intron	31933	Chd9	chromodomain helicase DNA binding protein 9	protein-coding	Mysm1_peak	YES	NO	NO	5.09	0	0.21	0.85
Merged_peak_781	chrX	72855439	72855639	Intergenic	-31969	Rab39b	RAB39B, member RAS oncogene family	protein-coding	Mysm1_peak	YES	NO	NO	3.63	1.18	1.25	1.7
Merged_peak_782	chr6	100686806	100687006	intron	32178	Gxylt2	glucoside xylosyltransferase 2	protein-coding	Mysm1_peak	YES	NO	NO	5.87	0.59	1.25	1.7
Merged_peak_783	chr14	6644858	6645058	Intergenic	32196	Gm3500	predicted gene 3500	protein-coding	Mysm1_peak	YES	NO	NO	2.24	3.53	0.62	0
Merged_peak_784	chr10	107316859	107317059	intron	32231	Otogl	otogelin-like	protein-coding	Mysm1_peak	YES	NO	NO	3.63	1.77	0.42	1.7
Merged_peak_785	chr2	117679801	117680001	intron	32237	4930412B13Rik	RIKEN cDNA 4930412B13 gene	ncRNA	Mysm1_peak	YES	NO	NO	1.38	1.77	1.67	0
Merged_peak_786	chr14	5459541	5459741	Intergenic	32268	Gm3500	predicted gene 3500	protein-coding	Mysm1_peak	YES	NO	NO	0.6	2.95	0.42	0
Merged_peak_787	chr13	38405182	38405382	Intergenic	-32303	Bmp6	bone morphogenetic protein 6	protein-coding	Mysm1_peak	YES	NO	NO	3.45	0	0	0
Merged_peak_788	chr14	5763334	5763534	intron	32314	Gm3500	predicted gene 3500	protein-coding	Mysm1_peak	YES	NO	NO	0.95	3.53	0.21	0
Merged_peak_789	chr9	77569895	77570095	Intergenic	-32347	Gclc	glutamate-cysteine ligase, catalytic subunit	protein-coding	Mysm1_peak	YES	NO	NO	3.88	1.77	0.62	0.85
Merged_peak_790	chr7	14455080	14455280	Intergenic	-32421	Sult2a1	sulfotransferase family 2A, dehydroepiandrosterone (DHEA)-preferring, member 1	protein-coding	Mysm1_peak	YES	NO	NO	2.93	0.59	0.42	1.7
Merged_peak_791	chr14	8368556	8368756	Intergenic	32424	Gm3558	predicted gene 3558	protein-coding	Mysm1_peak	YES	NO	NO	0.86	2.36	0.62	0
Merged_peak_792	chr6	103493405	103493605	intron	32635	Chl1	cell adhesion molecule with homology to L1CAM	protein-coding	Mysm1_peak	YES	NO	NO	2.16	0.59	0	3.41
Merged_peak_793	chr7	122127364	122127564	TTS	32676	A730082K24Rik	RIKEN cDNA A730082K24 gene	ncRNA	Mysm1_peak	YES	NO	NO	2.68	0.59	0.21	0.85
Merged_peak_794	chr3	115385180	115385380	Intergenic	32693	S1pr1	sphingosine-1-phosphate receptor 1	protein-coding	Mysm1_peak	YES	NO	NO	3.63	0.59	1.04	0
Merged_peak_795	chr19	45257800	45258000	Intergenic	32695	Tlx1	T cell leukemia, homeobox 1	protein-coding	Mysm1_peak	YES	NO	NO	4.92	1.18	0.21	0
Merged_peak_796	chr14	56064665	56064865	Intergenic	-32830	Dhrs4	dehydrogenase/reductase (SDR family) member 4	protein-coding	Mysm1_peak	YES	NO	NO	5.87	0.59	1.46	0
Merged_peak_797	chr14	37829200	37829400	Intergenic	32900	Rgr	retinal G protein coupled receptor	protein-coding	Mysm1_peak	YES	NO	NO	6.73	0	0.62	1.7
Merged_peak_798	chr17	86120467	86120667	Intergenic	-32973	Six2	sine oculis-related homeobox 2	protein-coding	Mysm1_peak	YES	NO	NO	1.47	2.36	0.42	0.85
Merged_peak_799	chr9	96565006	96565206	Intergenic	-33184	Rasa2	RAS p21 protein activator 2	protein-coding	Mysm1_peak	YES	NO	NO	5.09	0	0.42	0
Merged_peak_800	chr11	103782068	103782268	intron	33202	Nsf	N-ethylmaleimide sensitive fusion protein	protein-coding	Mysm1_peak	YES	NO	NO	8.89	0.59	0.83	0
Merged_peak_801	chr10	26361066	26361266	Intergenic	33291	Gm8709	glyceraldehyde-3-phosphate dehydrogenase pseudogene	pseudo	Mysm1_peak	YES	NO	NO	2.5	1.18	0.42	1.7
Merged_peak_802	chr12	92317625	92317825	intron	33437	5430427M07Rik	RIKEN cDNA 5430427M07 gene	ncRNA	Mysm1_peak	YES	NO	NO	5.01	0	1.67	0
Merged_peak_803	chr18	42705757	42705957	intron	33449	Gpr151	G protein-coupled receptor 151	protein-coding	Mysm1_peak	YES	NO	NO	3.8	0	0.21	0.85
Merged_peak_804	chr10	59499461	59499661	intron	33486	Ascc1	activating signal cointegrator 1 complex subunit 1	protein-coding	Mysm1_peak	YES	NO	NO	7.51	0.59	1.67	0.85
Merged_peak_805	chr15	3498129	3498329	intron	33613	Ghr	growth hormone receptor	protein-coding	Mysm1_peak	YES	NO	NO	3.8	0.59	0.62	1.7
Merged_peak_806	chr14	121468320	121468520	intron	33624	Farp1	FERM, RhoGEF (Arhgef) and pleckstrin domain protein 1 (chondrocyte-derived)	protein-coding	Mysm1_peak	YES	NO	NO	4.4	0	0.62	0.85
Merged_peak_807	chr17	80560470	80560670	intron	33759	Galm	galactose mutarotase	protein-coding	Mysm1_peak	YES	NO	NO	5.61	0.59	0.42	0
Merged_peak_808	chr1	52010086	52010286	Intergenic	-33806	Stat4	signal transducer and activator of transcription 4	protein-coding	Mysm1_peak	YES	NO	NO	3.88	0.59	1.25	0.85
Merged_peak_809	chr9	88787465	88787665	Intergenic	-33857	9330159M07Rik	RIKEN cDNA 9330159M07 gene	ncRNA	Mysm1_peak	YES	NO	NO	3.71	0	0.83	0
Merged_peak_810	chr2	90841818	90842018	intron	-33866	Rapsn	receptor-associated protein of the synapse	protein-coding	Mysm1_peak	YES	NO	NO	2.76	1.18	0.42	0.85
Merged_peak_811	chr2	127521633	127521833	Intergenic	33900	Mall	mal, T cell differentiation protein-like	protein-coding	Mysm1_peak	YES	NO	NO	2.42	0.59	0.42	0
Merged_peak_812	chr5	107684551	107684751	intron	33963	Tgfbr3	transforming growth factor, beta receptor III	protein-coding	Mysm1_peak	YES	NO	NO	2.16	1.18	0.62	0
Merged_peak_813	chrX	43716184	43716384	Intergenic	34100	Actrt1	actin-related protein T1	protein-coding	Mysm1_peak	YES	NO	NO	5.7	1.18	0.21	0.85
Merged_peak_814	chr3	151794592	151794792	intron	34172	Gipc2	GIPC PDZ domain containing family, member 2	protein-coding	Mysm1_peak	YES	NO	NO	3.37	0	1.67	0
Merged_peak_815	chr2	160437140	160437340	Intergenic	-34393	Top1	topoisomerase (DNA) I	protein-coding	Mysm1_peak	YES	NO	NO	1.99	1.18	0.42	0
Merged_peak_816	chr9	34889815	34890015	intron	-34398	4930581F22Rik	RIKEN cDNA 4930581F22 gene	ncRNA	Mysm1_peak	YES	NO	NO	3.71	1.18	0.62	0
Merged_peak_817	chr7	74332844	74333044	Intergenic	34400	1700112J16Rik	RIKEN cDNA 1700112J16 gene	ncRNA	Mysm1_peak	YES	NO	NO	3.37	0	1.04	1.7
Merged_peak_818	chr5	30813559	30813759	intron	34550	Cib4	calcium and integrin binding family member 4	protein-coding	Mysm1_peak	YES	NO	NO	3.63	1.18	0.83	0
Merged_peak_819	chr6	41866964	41867164	Intergenic	-34563	Sval1	seminal vesicle antigen-like 1	protein-coding	Mysm1_peak	YES	NO	NO	6.56	1.77	1.25	0
Merged_peak_820	chr8	25870770	25870970	intron	-34573	Adam3	a disintegrin and metallopeptidase domain 3 (cyritestin)	protein-coding	Mysm1_peak	YES	NO	NO	3.37	0.59	1.04	0
Merged_peak_821	chr6	41866859	41867059	Intergenic	-34668	Sval1	seminal vesicle antigen-like 1	protein-coding	Mysm1_peak	YES	NO	NO	5.01	1.18	0.42	0
Merged_peak_822	chr8	112657251	112657451	Intergenic	34755	Calb2	calbindin 2	protein-coding	Mysm1_peak	YES	NO	NO	2.76	0	0.62	0
Merged_peak_823	chr6	100689556	100689756	intron	34928	Gxylt2	glucoside xylosyltransferase 2	protein-coding	Mysm1_peak	YES	NO	NO	2.93	0	0.62	0
Merged_peak_824	chr9	18890342	18890542	Intergenic	-34959	Olfr836	olfactory receptor 836	protein-coding	Mysm1_peak	YES	NO	NO	2.68	1.77	1.25	0.85
Merged_peak_825	chr3	64683673	64683873	Intergenic	-35108	Vmn2r-ps11	vomeronasal 2, receptor, pseudogene 11	pseudo	Mysm1_peak	YES	NO	NO	2.33	1.18	0	0
Merged_peak_826	chr7	141452526	141452726	Intergenic	-35846	Adam12	a disintegrin and metallopeptidase domain 12 (meltrin alpha)	protein-coding	Mysm1_peak	YES	NO	NO	1.55	0.59	0.83	0
Merged_peak_827	chr5	89229864	89230064	Intergenic	35926	Dck	deoxycytidine kinase	protein-coding	Mysm1_peak	YES	NO	NO	3.02	0	1.46	0
Merged_peak_828	chr2	5094769	5094969	intron	36047	Ccdc3	coiled-coil domain containing 3	protein-coding	Mysm1_peak	YES	NO	NO	1.38	0	0.21	0
Merged_peak_829	chr7	93979664	93979864	Intergenic	36113	Vmn2r77	vomeronasal 2, receptor 77	protein-coding	Mysm1_peak	YES	NO	NO	4.06	0	0.42	1.7
Merged_peak_830	chr9	96567947	96568147	Intergenic	-36125	Rasa2	RAS p21 protein activator 2	protein-coding	Mysm1_peak	YES	NO	NO	3.97	0	0.21	0
Merged_peak_831	chr4	74960259	74960459	Intergenic	-36169	Tmem261	transmembrane protein 261	protein-coding	Mysm1_peak	YES	NO	NO	6.04	0.59	0.83	0
Merged_peak_832	chr2	32873655	32873855	intron	-36179	Slc2a8	solute carrier family 2, (facilitated glucose transporter), member 8	protein-coding	Mysm1_peak	YES	NO	NO	30.13	3.53	0.62	2.56
Merged_peak_833	chr1	135897650	135897850	Intergenic	-36342	Fmod	fibromodulin	protein-coding	Mysm1_peak	YES	NO	NO	4.06	0.59	0.83	0.85
Merged_peak_834	chr1	6683658	6683858	intron	-36374	St18	suppression of tumorigenicity 18	protein-coding	Mysm1_peak	YES	NO	NO	4.23	0.59	0.21	0.85
Merged_peak_835	chr12	58367716	58367916	intron	36404	Mipol1	mirror-image polydactyly gene 1 homolog (human)	protein-coding	Mysm1_peak	YES	NO	NO	1.55	2.95	0.83	0.85
Merged_peak_836	chr5	95976069	95976269	Intergenic	36408	Gm3286	predicted gene 3286	protein-coding	Mysm1_peak	YES	NO	NO	5.01	0.59	1.04	0.85
Merged_peak_837	chrX	54377594	54377794	Intergenic	36411	Vgll1	vestigial like 1 homolog (Drosophila)	protein-coding	Mysm1_peak	YES	NO	NO	7.77	0	1.25	0.85
Merged_peak_838	chr16	94045413	94045613	Intergenic	-36431	Cldn14	claudin 14	protein-coding	Mysm1_peak	YES	NO	NO	12.52	2.36	1.04	0
Merged_peak_839	chrX	119474436	119474636	Intergenic	36458	Nap1l3	nucleosome assembly protein 1-like 3	protein-coding	Mysm1_peak	YES	NO	NO	2.24	0.59	0.62	0.85
Merged_peak_840	chr6	104479419	104479619	intron	36481	Cntn6	contactin 6	protein-coding	Mysm1_peak	YES	NO	NO	3.45	1.18	1.04	0
Merged_peak_841	chr2	9847549	9847749	intron	-36482	9230102O04Rik	RIKEN cDNA 9230102O04 gene	ncRNA	Mysm1_peak	YES	NO	NO	2.5	0.59	1.46	0.85
Merged_peak_842	chr13	15935565	15935765	Intergenic	36589	A530046M15Rik	RIKEN cDNA A530046M15 gene	ncRNA	Mysm1_peak	YES	NO	NO	5.18	0	0.62	0.85
Merged_peak_843	chr2	93137561	93137761	intron	36983	Tspan18	tetraspanin 18	protein-coding	Mysm1_peak	YES	NO	NO	2.76	0.59	0.62	1.7
Merged_peak_844	chr6	39407284	39407484	Intergenic	-37016	Mkrn1	makorin, ring finger protein, 1	protein-coding	Mysm1_peak	YES	NO	NO	2.68	0	0.42	0
Merged_peak_845	chr10	19113402	19113602	Intergenic	37157	Olig3	oligodendrocyte transcription factor 3	protein-coding	Mysm1_peak	YES	NO	NO	3.37	1.77	0.62	0.85
Merged_peak_846	chr14	67728549	67728749	Intergenic	-37341	Ppp2r2a	protein phosphatase 2, regulatory subunit B, alpha	protein-coding	Mysm1_peak	YES	NO	NO	2.24	1.77	0.42	0
Merged_peak_847	chr16	15825901	15826101	intron	37414	Mzt2	mitotic spindle organizing protein 2	protein-coding	Mysm1_peak	YES	NO	NO	4.57	0.59	0.42	0.85
Merged_peak_848	chr8	25873635	25873835	intron	-37438	Adam3	a disintegrin and metallopeptidase domain 3 (cyritestin)	protein-coding	Mysm1_peak	YES	NO	NO	5.18	0.59	1.46	0.85
Merged_peak_849	chr7	138355272	138355472	intron	37456	5430419D17Rik	RIKEN cDNA 5430419D17 gene	protein-coding	Mysm1_peak	YES	NO	NO	2.68	0	0	0
Merged_peak_850	chr9	25251511	25251711	Intergenic	-37571	Eepd1	endonuclease/exonuclease/phosphatase family domain containing 1	protein-coding	Mysm1_peak	YES	NO	NO	6.56	0	1.04	0
Merged_peak_851	chr18	24075308	24075508	Intergenic	-37781	Zfp397	zinc finger protein 397	protein-coding	Mysm1_peak	YES	NO	NO	4.23	0	0.21	0.85
Merged_peak_852	chr3	116453049	116453249	intron	-37951	Slc35a3	solute carrier family 35 (UDP-N-acetylglucosamine (UDP-GlcNAc) transporter), member 3	protein-coding	Mysm1_peak	YES	NO	NO	5.09	0.59	0.21	0
Merged_peak_853	chr19	36232308	36232508	Intergenic	-38074	Ankrd1	ankyrin repeat domain 1 (cardiac muscle)	protein-coding	Mysm1_peak	YES	NO	NO	3.19	0	0.83	0.85
Merged_peak_854	chr6	123444904	123445104	intron	38420	Vmn2r21	vomeronasal 2, receptor 21	protein-coding	Mysm1_peak	YES	NO	NO	3.45	0	0.62	0
Merged_peak_855	chr1	16717119	16717319	Intergenic	38682	Ly96	lymphocyte antigen 96	protein-coding	Mysm1_peak	YES	NO	NO	1.47	0.59	0.62	0
Merged_peak_856	chr14	48230010	48230210	Intergenic	-38876	Ktn1	kinectin 1	protein-coding	Mysm1_peak	YES	NO	NO	3.71	0.59	0.21	0
Merged_peak_857	chr7	93982503	93982703	Intergenic	38952	Vmn2r77	vomeronasal 2, receptor 77	protein-coding	Mysm1_peak	YES	NO	NO	3.45	0	0.83	1.7
Merged_peak_858	chr1	6680966	6681166	intron	-39066	St18	suppression of tumorigenicity 18	protein-coding	Mysm1_peak	YES	NO	NO	2.93	0	0.42	1.7
Merged_peak_859	chr5	140942324	140942524	Intergenic	39131	Mir7038	microRNA 7038	ncRNA	Mysm1_peak	YES	NO	NO	3.28	2.36	1.04	0
Merged_peak_860	chrX	119471659	119471859	Intergenic	39235	Nap1l3	nucleosome assembly protein 1-like 3	protein-coding	Mysm1_peak	YES	NO	NO	3.02	1.18	0.21	0
Merged_peak_861	chr17	47466465	47466665	intron	-39271	Mrps10	mitochondrial ribosomal protein S10	protein-coding	Mysm1_peak	YES	NO	NO	3.28	0	0.42	0
Merged_peak_862	chr14	48227354	48227554	Intergenic	-39345	Atg14	autophagy related 14	protein-coding	Mysm1_peak	YES	NO	NO	3.28	1.18	1.46	0
Merged_peak_863	chr6	39409685	39409885	Intergenic	-39417	Mkrn1	makorin, ring finger protein, 1	protein-coding	Mysm1_peak	YES	NO	NO	4.57	0.59	0.42	0
Merged_peak_864	chr13	100710130	100710330	Intergenic	-39592	Cartpt	CART prepropeptide	protein-coding	Mysm1_peak	YES	NO	NO	4.06	0.59	0.42	0
Merged_peak_865	chr15	83121724	83121924	Intergenic	-39620	A4galt	alpha 1,4-galactosyltransferase	protein-coding	Mysm1_peak	YES	NO	NO	1.47	1.18	0.62	0
Merged_peak_866	chr16	55322904	55323104	Intergenic	-39654	Zpld1	zona pellucida like domain containing 1	protein-coding	Mysm1_peak	YES	NO	NO	4.4	0	0.83	0.85
Merged_peak_867	chr17	80566822	80567022	intron	39723	Srsf7	serine/arginine-rich splicing factor 7	protein-coding	Mysm1_peak	YES	NO	NO	2.93	0.59	0	0.85
Merged_peak_868	chr6	147252235	147252435	Intergenic	-39800	Pthlh	parathyroid hormone-like peptide	protein-coding	Mysm1_peak	YES	NO	NO	5.7	0	0.83	0.85
Merged_peak_869	chr17	49663731	49663931	intron	39831	Daam2	dishevelled associated activator of morphogenesis 2	protein-coding	Mysm1_peak	YES	NO	NO	1.04	0	0	0
Merged_peak_870	chr17	19753947	19754147	Intergenic	39852	Vmn2r101	vomeronasal 2, receptor 101	protein-coding	Mysm1_peak	YES	NO	NO	1.99	1.18	0.42	0.85
Merged_peak_871	chr7	75057167	75057367	Intergenic	-39876	Igf1r	insulin-like growth factor I receptor	protein-coding	Mysm1_peak	YES	NO	NO	4.23	0.59	1.25	0.85
Merged_peak_872	chr16	15823433	15823633	intron	39882	Mzt2	mitotic spindle organizing protein 2	protein-coding	Mysm1_peak	YES	NO	NO	4.4	0	0.83	0
Merged_peak_873	chr16	92252590	92252790	Intergenic	-39944	Kcne2	potassium voltage-gated channel, Isk-related subfamily, gene 2	protein-coding	Mysm1_peak	YES	NO	NO	2.24	1.18	0.62	0
Merged_peak_874	chr9	122348136	122348336	Intergenic	-40317	A730085K08Rik	RIKEN cDNA A730085K08 gene	ncRNA	Mysm1_peak	YES	NO	NO	4.4	0	0.42	0.85
Merged_peak_875	chr17	40809399	40809599	Intergenic	40475	Esp3	exocrine gland secreted peptide 3	protein-coding	Mysm1_peak	YES	NO	NO	1.04	1.18	1.46	0
Merged_peak_876	chr6	35042994	35043194	intron	40643	Cnot4	CCR4-NOT transcription complex, subunit 4	protein-coding	Mysm1_peak	YES	NO	NO	3.02	0.59	0.42	0.85
Merged_peak_877	chr13	90269832	90270032	Intergenic	40660	Tmem167	transmembrane protein 167	protein-coding	Mysm1_peak	YES	NO	NO	2.68	0.59	0.21	0
Merged_peak_878	chr14	5980740	5980940	intron	-40878	Gm3383	predicted gene 3383	protein-coding	Mysm1_peak	YES	NO	NO	1.21	2.36	1.04	0
Merged_peak_879	chr4	96056199	96056399	Intergenic	-40928	Cyp2j11	cytochrome P450, family 2, subfamily j, polypeptide 11	protein-coding	Mysm1_peak	YES	NO	NO	3.19	0.59	0.42	0
Merged_peak_880	chr7	24127041	24127241	intron	40930	Nlrp4e	NLR family, pyrin domain containing 4E	protein-coding	Mysm1_peak	YES	NO	NO	6.3	2.36	0.83	0.85
Merged_peak_881	chr8	28046622	28046822	Intergenic	-41086	Zfp703	zinc finger protein 703	protein-coding	Mysm1_peak	YES	NO	NO	3.02	1.18	0.62	0
Merged_peak_882	chr3	138348656	138348856	Intergenic	41192	4930425O10Rik	RIKEN cDNA 4930425O10 gene	ncRNA	Mysm1_peak	YES	NO	NO	2.76	1.18	0.42	0
Merged_peak_883	chr9	96305888	96306088	Intergenic	-41270	Atp1b3	ATPase, Na+/K+ transporting, beta 3 polypeptide	protein-coding	Mysm1_peak	YES	NO	NO	2.85	1.77	1.67	0
Merged_peak_884	chr16	78889689	78889889	Intergenic	-41404	Chodl	chondrolectin	protein-coding	Mysm1_peak	YES	NO	NO	4.14	0	1.67	0
Merged_peak_885	chr1	19243451	19243651	Intergenic	41416	Tfap2b	transcription factor AP-2 beta	protein-coding	Mysm1_peak	YES	NO	NO	1.55	1.18	1.25	1.7
Merged_peak_886	chr10	112122188	112122388	Intergenic	-41694	1700010J16Rik	RIKEN cDNA 1700010J16 gene	ncRNA	Mysm1_peak	YES	NO	NO	6.13	0	0.83	0
Merged_peak_887	chr2	66136343	66136543	intron	-41769	Ttc21b	tetratricopeptide repeat domain 21B	protein-coding	Mysm1_peak	YES	NO	NO	2.24	0	0.42	0
Merged_peak_888	chrX	72865373	72865573	Intergenic	-41903	Rab39b	RAB39B, member RAS oncogene family	protein-coding	Mysm1_peak	YES	NO	NO	4.57	0.59	1.04	0
Merged_peak_889	chr5	32480854	32481054	Intergenic	42109	Fosl2	fos-like antigen 2	protein-coding	Mysm1_peak	YES	NO	NO	4.92	0.59	0.42	0.85
Merged_peak_890	chr10	27752367	27752567	Intergenic	-42159	Ptprk	protein tyrosine phosphatase, receptor type, K	protein-coding	Mysm1_peak	YES	NO	NO	4.49	0	0.83	0
Merged_peak_891	chr2	172031705	172031905	Intergenic	-42187	Mc3r	melanocortin 3 receptor	protein-coding	Mysm1_peak	YES	NO	NO	3.54	1.18	0.42	0
Merged_peak_892	chr9	75820460	75820660	Intergenic	-42224	Hmgcll1	3-hydroxymethyl-3-methylglutaryl-Coenzyme A lyase-like 1	protein-coding	Mysm1_peak	YES	NO	NO	3.37	2.95	0.62	0
Merged_peak_893	chr16	55325500	55325700	Intergenic	-42250	Zpld1	zona pellucida like domain containing 1	protein-coding	Mysm1_peak	YES	NO	NO	9.06	0	1.67	0
Merged_peak_894	chr9	122350534	122350734	Intergenic	-42715	A730085K08Rik	RIKEN cDNA A730085K08 gene	ncRNA	Mysm1_peak	YES	NO	NO	4.23	1.18	0.62	0
Merged_peak_895	chr9	18325601	18325801	Intergenic	42862	Mbd3l1	methyl-CpG binding domain protein 3-like 1	protein-coding	Mysm1_peak	YES	NO	NO	2.93	1.18	1.04	0
Merged_peak_896	chr16	94635413	94635613	intron	-42891	Pigp	phosphatidylinositol glycan anchor biosynthesis, class P	protein-coding	Mysm1_peak	YES	NO	NO	5.44	0	0.21	0
Merged_peak_897	chr9	34881143	34881343	intron	-43070	4930581F22Rik	RIKEN cDNA 4930581F22 gene	ncRNA	Mysm1_peak	YES	NO	NO	1.47	0	0.42	0.85
Merged_peak_898	chr3	115374440	115374640	Intergenic	43433	S1pr1	sphingosine-1-phosphate receptor 1	protein-coding	Mysm1_peak	YES	NO	NO	1.64	0	0.62	0
Merged_peak_899	chr5	139187485	139187685	Intergenic	-43450	Fam20c	family with sequence similarity 20, member C	protein-coding	Mysm1_peak	YES	NO	NO	3.97	0.59	1.25	0.85
Merged_peak_900	chr13	99508185	99508385	intron	-43499	Tmem171	transmembrane protein 171	protein-coding	Mysm1_peak	YES	NO	NO	3.28	0.59	1.25	1.7
Merged_peak_901	chr5	34587239	34587439	intron	43634	Zfyve28	zinc finger, FYVE domain containing 28	protein-coding	Mysm1_peak	YES	NO	NO	3.02	1.18	0.83	0
Merged_peak_902	chr12	32591651	32591851	intron	43649	Hbp1	high mobility group box transcription factor 1	protein-coding	Mysm1_peak	YES	NO	NO	8.63	0.59	1.87	0.85
Merged_peak_903	chr4	96058993	96059193	Intergenic	-43722	Cyp2j11	cytochrome P450, family 2, subfamily j, polypeptide 11	protein-coding	Mysm1_peak	YES	NO	NO	4.06	0.59	1.25	0.85
Merged_peak_904	chr2	156502765	156502965	intron	43780	4930405A21Rik	RIKEN cDNA 4930405A21 gene	ncRNA	Mysm1_peak	YES	NO	NO	5.87	0.59	0	1.7
Merged_peak_905	chr16	78887272	78887472	Intergenic	-43821	Chodl	chondrolectin	protein-coding	Mysm1_peak	YES	NO	NO	4.4	0.59	0.62	0.85
Merged_peak_906	chr10	21454675	21454875	Intergenic	44124	Gm5420	predicted gene 5420	ncRNA	Mysm1_peak	YES	NO	NO	1.9	0.59	0.83	0
Merged_peak_907	chr17	21938493	21938693	Intergenic	44133	Zfp820	zinc finger protein 820	protein-coding	Mysm1_peak	YES	NO	NO	7.51	0.59	0.62	0.85
Merged_peak_908	chr10	112119469	112119669	Intergenic	-44413	1700010J16Rik	RIKEN cDNA 1700010J16 gene	ncRNA	Mysm1_peak	YES	NO	NO	3.63	0.59	0.83	0.85
Merged_peak_909	chr13	95514291	95514491	Intergenic	-44507	Tbca	tubulin cofactor A	protein-coding	Mysm1_peak	YES	NO	NO	3.19	0.59	1.67	0.85
Merged_peak_910	chr5	32483307	32483507	Intergenic	44562	Fosl2	fos-like antigen 2	protein-coding	Mysm1_peak	YES	NO	NO	2.93	0	0.42	0
Merged_peak_911	chr11	85211166	85211366	intron	44600	Bcas3	breast carcinoma amplified sequence 3	protein-coding	Mysm1_peak	YES	NO	NO	3.45	0.59	1.46	0
Merged_peak_912	chr1	127412599	127412799	Intergenic	-44894	Slc35f5	solute carrier family 35, member F5	protein-coding	Mysm1_peak	YES	NO	NO	1.55	2.36	0	2.56
Merged_peak_913	chr17	79189710	79189910	intron	44911	Heatr5b	HEAT repeat containing 5B	protein-coding	Mysm1_peak	YES	NO	NO	3.28	0.59	2.08	0
Merged_peak_914	chr1	24640268	24640468	Intergenic	-45015	Lmbrd1	LMBR1 domain containing 1	protein-coding	Mysm1_peak	YES	NO	NO	1.9	1.18	1.04	0.85
Merged_peak_915	chr4	40373975	40374175	Intergenic	-45138	Tmem215	transmembrane protein 215	protein-coding	Mysm1_peak	YES	NO	NO	4.75	0	1.04	0
Merged_peak_916	chrX	49280702	49280902	Intergenic	45147	1700080O16Rik	RIKEN cDNA 1700080O16 gene	protein-coding	Mysm1_peak	YES	NO	NO	2.24	1.18	0.42	0.85
Merged_peak_917	chr2	56592800	56593000	Intergenic	-45322	Mir195b	microRNA 195b	ncRNA	Mysm1_peak	YES	NO	NO	3.88	0	0.62	0
Merged_peak_918	chr7	27274616	27274816	Intergenic	-45326	Nlrp9a	NLR family, pyrin domain containing 9A	protein-coding	Mysm1_peak	YES	NO	NO	7.08	2.36	0.21	0.85
Merged_peak_919	chr8	25889406	25889606	intron	45335	Adam5	a disintegrin and metallopeptidase domain 5	protein-coding	Mysm1_peak	YES	NO	NO	6.39	1.77	1.04	0
Merged_peak_920	chr7	92948803	92949003	Intergenic	-45412	Vmn2r72	vomeronasal 2, receptor 72	protein-coding	Mysm1_peak	YES	NO	NO	4.4	0.59	0.42	0
Merged_peak_921	chr14	64300441	64300641	intron	-45485	Mir598	microRNA 598	ncRNA	Mysm1_peak	YES	NO	NO	18.99	3.53	0	4.26
Merged_peak_922	chr11	32770417	32770617	Intergenic	-45923	Smim23	small integral membrane protein 23	protein-coding	Mysm1_peak	YES	NO	NO	2.76	0.59	0.42	0
Merged_peak_923	chr8	34014396	34014596	intron	46002	Gm3985	predicted gene 3985	protein-coding	Mysm1_peak	YES	NO	NO	3.54	0.59	1.04	0
Merged_peak_924	chrX	156192491	156192691	intron	46058	Sh3kbp1	SH3-domain kinase binding protein 1	protein-coding	Mysm1_peak	YES	NO	NO	1.47	0	0.42	1.7
Merged_peak_925	chr1	51926624	51926824	intron	46098	Myo1b	myosin IB	protein-coding	Mysm1_peak	YES	NO	NO	3.28	0.59	0.62	0.85
Merged_peak_926	chr3	51511308	51511508	intron	46307	Mgst2	microsomal glutathione S-transferase 2	protein-coding	Mysm1_peak	YES	NO	NO	1.64	0.59	0.62	0.85
Merged_peak_927	chr8	26582565	26582765	Intergenic	-46566	Fgfr1	fibroblast growth factor receptor 1	protein-coding	Mysm1_peak	YES	NO	NO	4.4	0.59	0.42	0.85
Merged_peak_928	chr5	70029992	70030192	Intergenic	-46568	Gnpda2	glucosamine-6-phosphate deaminase 2	protein-coding	Mysm1_peak	YES	NO	NO	2.59	0.59	1.04	0.85
Merged_peak_929	chr9	98243510	98243710	intron	46608	Nmnat3	nicotinamide nucleotide adenylyltransferase 3	protein-coding	Mysm1_peak	YES	NO	NO	2.85	1.18	1.67	1.7
Merged_peak_930	chr7	111566964	111567164	intron	46643	Trim30a	tripartite motif-containing 30A	protein-coding	Mysm1_peak	YES	NO	NO	5.61	0	0.83	1.7
Merged_peak_931	chr3	6667098	6667298	Intergenic	-46755	1700008P02Rik	RIKEN cDNA 1700008P02 gene	protein-coding	Mysm1_peak	YES	NO	NO	7.94	1.77	1.67	0
Merged_peak_932	chr5	31060979	31061179	intron	46811	Dpysl5	dihydropyrimidinase-like 5	protein-coding	Mysm1_peak	YES	NO	NO	5.01	0	0.42	0.85
Merged_peak_933	chr13	15602311	15602511	intron	46855	Gli3	GLI-Kruppel family member GLI3	protein-coding	Mysm1_peak	YES	NO	NO	4.66	1.77	0.42	0
Merged_peak_934	chr11	28437238	28437438	intron	46986	Ccdc85a	coiled-coil domain containing 85A	protein-coding	Mysm1_peak	YES	NO	NO	2.16	0.59	0.21	0
Merged_peak_935	chr16	22210282	22210482	Intergenic	-47010	Igf2bp2	insulin-like growth factor 2 mRNA binding protein 2	protein-coding	Mysm1_peak	YES	NO	NO	1.99	0.59	1.04	0
Merged_peak_936	chr2	68357307	68357507	Intergenic	-47369	Stk39	serine/threonine kinase 39	protein-coding	Mysm1_peak	YES	NO	NO	1.99	0	0.62	0
Merged_peak_937	chr2	139845018	139845218	intron	47423	Tasp1	taspase, threonine aspartase 1	protein-coding	Mysm1_peak	YES	NO	NO	2.59	1.77	1.04	0
Merged_peak_938	chr1	176899303	176899503	Intergenic	-47453	Grem2	gremlin 2 homolog, cysteine knot superfamily (Xenopus laevis)	protein-coding	Mysm1_peak	YES	NO	NO	1.29	0.59	0.42	0.85
Merged_peak_939	chr5	105241502	105241702	TTS	47485	Zfp951	zinc finger protein 951	protein-coding	Mysm1_peak	YES	NO	NO	0.69	0	0.21	0
Merged_peak_940	chr14	14551073	14551273	Intergenic	47783	Sntn	sentan, cilia apical structure protein	protein-coding	Mysm1_peak	YES	NO	NO	2.93	1.77	1.46	0.85
Merged_peak_941	chr17	15443489	15443689	Intergenic	47836	Gm10510	predicted gene 10510	ncRNA	Mysm1_peak	YES	NO	NO	1.99	0	0.42	0
Merged_peak_942	chr15	34060359	34060559	intron	47985	Mtdh	metadherin	protein-coding	Mysm1_peak	YES	NO	NO	4.32	0.59	0.62	0.85
Merged_peak_943	chr7	117316964	117317164	Intergenic	-48153	Swap70	SWA-70 protein	protein-coding	Mysm1_peak	YES	NO	NO	4.92	0	0.62	0
Merged_peak_944	chr11	106522430	106522630	intron	-48286	Tex2	testis expressed gene 2	protein-coding	Mysm1_peak	YES	NO	NO	2.93	0.59	0.62	2.56
Merged_peak_945	chr7	117313808	117314008	Intergenic	48335	Wee1	WEE 1 homolog 1 (S. pombe)	protein-coding	Mysm1_peak	YES	NO	NO	4.83	0.59	0.42	0
Merged_peak_946	chr5	113396123	113396323	intron	48335	Adrbk2	adrenergic receptor kinase, beta 2	protein-coding	Mysm1_peak	YES	NO	NO	3.54	0.59	0.62	0
Merged_peak_947	chr4	82579318	82579518	intron	-48363	Cer1	cerberus 1 homolog (Xenopus laevis)	protein-coding	Mysm1_peak	YES	NO	NO	2.16	0.59	0.62	0
Merged_peak_948	chr1	51924334	51924534	intron	48388	Myo1b	myosin IB	protein-coding	Mysm1_peak	YES	NO	NO	5.09	0.59	1.04	0
Merged_peak_949	chr1	23157591	23157791	Intergenic	-48599	4933415F23Rik	RIKEN cDNA 4933415F23 gene	protein-coding	Mysm1_peak	YES	NO	NO	1.12	1.77	0.21	1.7
Merged_peak_950	chr6	6577360	6577560	Intergenic	-48802	Shfm1	split hand/foot malformation (ectrodactyly) type 1	protein-coding	Mysm1_peak	YES	NO	NO	2.76	0.59	0.83	0
Merged_peak_951	chrX	24777305	24777505	Intergenic	-48824	Gm5169	predicted gene 5169	protein-coding	Mysm1_peak	YES	NO	NO	2.33	0	0.62	0
Merged_peak_952	chr4	119784962	119785162	intron	-48967	Edn2	endothelin 2	protein-coding	Mysm1_peak	YES	NO	NO	6.47	0.59	0	0
Merged_peak_953	chr13	101173737	101173937	Intergenic	48982	Naip1	NLR family, apoptosis inhibitory protein 1	protein-coding	Mysm1_peak	YES	NO	NO	4.75	0.59	1.04	0
Merged_peak_954	chr6	58734550	58734750	Intergenic	-49044	Herc3	hect domain and RLD 3	protein-coding	Mysm1_peak	YES	NO	NO	3.19	0.59	0	0
Merged_peak_955	chr5	70032644	70032844	Intergenic	-49220	Gnpda2	glucosamine-6-phosphate deaminase 2	protein-coding	Mysm1_peak	YES	NO	NO	5.52	1.18	0.62	0.85
Merged_peak_956	chr14	32503469	32503669	Intergenic	49326	Btd	biotinidase	protein-coding	Mysm1_peak	YES	NO	NO	2.85	1.18	1.25	0.85
Merged_peak_957	chr7	14085420	14085620	Intergenic	49330	Bsph1	binder of sperm protein homolog 1	protein-coding	Mysm1_peak	YES	NO	NO	3.97	0	0.83	0
Merged_peak_958	chr7	111564262	111564462	intron	49345	Trim30a	tripartite motif-containing 30A	protein-coding	Mysm1_peak	YES	NO	NO	4.32	0	0	0.85
Merged_peak_959	chr10	70859836	70860036	Intergenic	49395	Ipmk	inositol polyphosphate multikinase	protein-coding	Mysm1_peak	YES	NO	NO	3.8	1.18	0.62	1.7
Merged_peak_960	chr9	48594479	48594679	intron	49471	Zbtb16	zinc finger and BTB domain containing 16	protein-coding	Mysm1_peak	YES	NO	NO	3.71	1.77	0.62	0.85
Merged_peak_961	chr5	31063724	31063924	intron	49556	Dpysl5	dihydropyrimidinase-like 5	protein-coding	Mysm1_peak	YES	NO	NO	3.71	1.18	0.83	0
Merged_peak_962	chr6	65679253	65679453	Intergenic	-49603	Prdm5	PR domain containing 5	protein-coding	Mysm1_peak	YES	NO	NO	1.99	2.95	0.42	0
Merged_peak_963	chr1	165605647	165605847	Intergenic	49616	Mettl11b	methyltransferase like 11B	protein-coding	Mysm1_peak	YES	NO	NO	3.63	0	0.21	0.85
Merged_peak_964	chr10	98775407	98775607	Intergenic	49642	Dusp6	dual specificity phosphatase 6	protein-coding	Mysm1_peak	YES	NO	NO	1.38	1.18	0.83	0
Merged_peak_965	chr1	191275733	191275933	Intergenic	-49681	Kcnk2	potassium channel, subfamily K, member 2	protein-coding	Mysm1_peak	YES	NO	NO	3.45	0	0.83	0.85
Merged_peak_966	chr7	69280258	69280458	Intergenic	-50162	Mir344i	microRNA 344i	ncRNA	Mysm1_peak	YES	NO	NO	3.54	0.59	0.62	0.85
Merged_peak_967	chr1	88936143	88936343	intron	50260	Alppl2	alkaline phosphatase, placental-like 2	protein-coding	Mysm1_peak	YES	NO	NO	2.76	1.77	0.62	1.7
Merged_peak_968	chr1	145437204	145437404	Intergenic	-50523	B3galt2	UDP-Gal:betaGlcNAc beta 1,3-galactosyltransferase, polypeptide 2	protein-coding	Mysm1_peak	YES	NO	NO	2.42	1.77	1.04	2.56
Merged_peak_969	chr7	104940739	104940939	Intergenic	-50610	Pak1	p21 protein (Cdc42/Rac)-activated kinase 1	protein-coding	Mysm1_peak	YES	NO	NO	1.81	0	1.25	0
Merged_peak_970	chr17	15440530	15440730	Intergenic	50795	Gm10510	predicted gene 10510	ncRNA	Mysm1_peak	YES	NO	NO	1.99	0.59	0.62	1.7
Merged_peak_971	chr7	16275823	16276023	Intergenic	-50797	Obox3	oocyte specific homeobox 3	protein-coding	Mysm1_peak	YES	NO	NO	5.09	0.59	1.25	0
Merged_peak_972	chr17	74448000	74448200	Intergenic	-50844	Srd5a2	steroid 5 alpha-reductase 2	protein-coding	Mysm1_peak	YES	NO	NO	2.85	2.36	0.62	0
Merged_peak_973	chr17	86138359	86138559	Intergenic	-50865	Six2	sine oculis-related homeobox 2	protein-coding	Mysm1_peak	YES	NO	NO	4.92	0	1.46	0
Merged_peak_974	chr8	55564351	55564551	Intergenic	50900	Spcs3	signal peptidase complex subunit 3 homolog (S. cerevisiae)	protein-coding	Mysm1_peak	YES	NO	NO	2.42	0.59	0.62	0.85
Merged_peak_975	chrX	119459992	119460192	Intergenic	50902	Nap1l3	nucleosome assembly protein 1-like 3	protein-coding	Mysm1_peak	YES	NO	NO	2.85	0	0.83	0
Merged_peak_976	chr1	167283603	167283803	intron	50949	Gpr161	G protein-coupled receptor 161	protein-coding	Mysm1_peak	YES	NO	NO	1.55	0	0.62	0
Merged_peak_977	chr2	22200008	22200208	intron	50978	Myo3a	myosin IIIA	protein-coding	Mysm1_peak	YES	NO	NO	2.76	1.77	1.46	0
Merged_peak_978	chr18	33674939	33675139	Intergenic	51222	Gm10549	predicted gene 10549	ncRNA	Mysm1_peak	YES	NO	NO	3.8	0.59	0.21	0
Merged_peak_979	chr6	120094554	120094754	intron	51256	Ninj2	ninjurin 2	protein-coding	Mysm1_peak	YES	NO	NO	2.59	0	1.04	0
Merged_peak_980	chr10	95454515	95454715	intron	51318	Eea1	early endosome antigen 1	protein-coding	Mysm1_peak	YES	NO	NO	4.75	0	1.04	0
Merged_peak_981	chr1	127383683	127383883	Intergenic	-51479	Actr3	ARP3 actin-related protein 3	protein-coding	Mysm1_peak	YES	NO	NO	3.37	1.18	0.83	0.85
Merged_peak_982	chr1	140019945	140020145	intron	51658	Ptprc	protein tyrosine phosphatase, receptor type, C	protein-coding	Mysm1_peak	YES	NO	NO	2.93	0.59	1.04	0
Merged_peak_983	chrX	150078987	150079187	Intergenic	51736	Kctd12b	potassium channel tetramerisation domain containing 12b	protein-coding	Mysm1_peak	YES	NO	NO	3.02	1.18	0.62	2.56
Merged_peak_984	chr4	119782188	119782388	intron	-51741	Edn2	endothelin 2	protein-coding	Mysm1_peak	YES	NO	NO	6.04	0	1.25	1.7
Merged_peak_985	chr6	125588552	125588752	intron	-51785	Ano2	anoctamin 2	protein-coding	Mysm1_peak	YES	NO	NO	3.54	1.18	0.42	0.85
Merged_peak_986	chr19	60354312	60354512	Intergenic	-51812	Fam204a	family with sequence similarity 204, member A	protein-coding	Mysm1_peak	YES	NO	NO	4.66	0.59	1.46	0
Merged_peak_987	chr6	100529257	100529457	intron	51963	1700049E22Rik	RIKEN cDNA 1700049E22 gene	ncRNA	Mysm1_peak	YES	NO	NO	3.88	0	0	0
Merged_peak_988	chr19	60354502	60354702	Intergenic	-52002	Fam204a	family with sequence similarity 204, member A	protein-coding	Mysm1_peak	YES	NO	NO	5.61	0	1.04	0
Merged_peak_989	chr7	14088124	14088324	Intergenic	52034	Bsph1	binder of sperm protein homolog 1	protein-coding	Mysm1_peak	YES	NO	NO	5.61	0.59	0.83	0
Merged_peak_990	chr1	191278308	191278508	Intergenic	-52256	Kcnk2	potassium channel, subfamily K, member 2	protein-coding	Mysm1_peak	YES	NO	NO	3.71	0.59	0.83	1.7
Merged_peak_991	chr17	39266188	39266388	Intergenic	-52306	Esp23	exocrine gland secreted peptide 23	protein-coding	Mysm1_peak	YES	NO	NO	7.34	0	0.62	0.85
Merged_peak_992	chr18	69058203	69058403	intron	52879	4930546C10Rik	RIKEN cDNA 4930546C10 gene	ncRNA	Mysm1_peak	YES	NO	NO	4.49	0	0.62	0
Merged_peak_993	chr6	39274714	39274914	Intergenic	52892	Slc37a3	solute carrier family 37 (glycerol-3-phosphate transporter), member 3	protein-coding	Mysm1_peak	YES	NO	NO	5.61	0.59	1.46	0
Merged_peak_994	chr3	13893321	13893521	intron	-52951	Ralyl	RALY RNA binding protein-like	protein-coding	Mysm1_peak	YES	NO	NO	2.07	0.59	0	0
Merged_peak_995	chr4	59692074	59692274	intron	53091	E130308A19Rik	RIKEN cDNA E130308A19 gene	protein-coding	Mysm1_peak	YES	NO	NO	3.88	0	0.83	0
Merged_peak_996	chr18	48257989	48258189	intron	53100	Eno1b	enolase 1B, retrotransposed	protein-coding	Mysm1_peak	YES	NO	NO	2.59	1.18	0.42	0
Merged_peak_997	chr2	61363372	61363572	Intergenic	-53171	Tank	TRAF family member-associated Nf-kappa B activator	protein-coding	Mysm1_peak	YES	NO	NO	3.88	0.59	0.83	0
Merged_peak_998	chr2	91231467	91231667	intron	53232	1110051M20Rik	RIKEN cDNA 1110051M20 gene	protein-coding	Mysm1_peak	YES	NO	NO	2.68	0	0.62	0
Merged_peak_999	chrX	119457545	119457745	Intergenic	53349	Nap1l3	nucleosome assembly protein 1-like 3	protein-coding	Mysm1_peak	YES	NO	NO	2.76	0	0.42	0.85
Merged_peak_1000	chrX	110135018	110135218	Intergenic	53384	Mir361	microRNA 361	ncRNA	Mysm1_peak	YES	NO	NO	3.11	0.59	0.83	1.7
Merged_peak_1001	chr1	21155055	21155255	Intergenic	-53501	Tmem14a	transmembrane protein 14A	protein-coding	Mysm1_peak	YES	NO	NO	1.12	1.18	0	0
Merged_peak_1002	chrX	96962436	96962636	Intergenic	-53872	Tmem28	transmembrane protein 28	protein-coding	Mysm1_peak	YES	NO	NO	3.11	0.59	0.21	0
Merged_peak_1003	chr9	66144227	66144427	Intergenic	-53930	Herc1	hect (homologous to the E6-AP (UBE3A) carboxyl terminus) domain and RCC1 (CHC1)-like domain (RLD) 1	protein-coding	Mysm1_peak	YES	NO	NO	2.85	0	0.62	0
Merged_peak_1004	chr5	28063772	28063972	Intergenic	54218	Paxip1	PAX interacting (with transcription-activation domain) protein 1	protein-coding	Mysm1_peak	YES	NO	NO	5.96	1.77	0.21	0.85
Merged_peak_1005	chrX	150076341	150076541	Intergenic	54382	Kctd12b	potassium channel tetramerisation domain containing 12b	protein-coding	Mysm1_peak	YES	NO	NO	2.76	1.18	0.62	0.85
Merged_peak_1006	chr3	127673382	127673582	Intergenic	54393	9830132P13Rik	RIKEN cDNA 9830132P13 gene	ncRNA	Mysm1_peak	YES	NO	NO	3.54	1.77	0.42	0
Merged_peak_1007	chr1	178820686	178820886	intron	-54522	Hmga2-ps1	high mobility group AT-hook 2, pseudogene 1	pseudo	Mysm1_peak	YES	NO	NO	3.02	1.18	1.04	0.85
Merged_peak_1008	chr2	165005551	165005751	intron	54586	Cdh22	cadherin 22	protein-coding	Mysm1_peak	YES	NO	NO	2.42	0.59	0.21	1.7
Merged_peak_1009	chr1	42696768	42696968	Intergenic	54802	Pantr1	POU domain, class 3, transcription factor 3 adjacent noncoding transcript 1	ncRNA	Mysm1_peak	YES	NO	NO	4.06	1.77	0.42	0
Merged_peak_1010	chrX	63847372	63847572	Intergenic	-55021	Slitrk2	SLIT and NTRK-like family, member 2	protein-coding	Mysm1_peak	YES	NO	NO	2.07	1.18	0.42	0
Merged_peak_1011	chr2	38087725	38087925	intron	55079	Dennd1a	DENN/MADD domain containing 1A	protein-coding	Mysm1_peak	YES	NO	NO	2.33	0	0.42	0
Merged_peak_1012	chr14	49121225	49121425	intron	55298	Tmem260	transmembrane protein 260	protein-coding	Mysm1_peak	YES	NO	NO	2.85	2.36	0.62	0
Merged_peak_1013	chr4	72568931	72569131	Intergenic	-55363	Aldoart1	aldolase 1 A, retrogene 1	protein-coding	Mysm1_peak	YES	NO	NO	0.86	0	0	0
Merged_peak_1014	chr8	80792560	80792760	intron	55419	Ttc29	tetratricopeptide repeat domain 29	protein-coding	Mysm1_peak	YES	NO	NO	2.5	0	0	0
Merged_peak_1015	chr17	88580521	88580721	Intergenic	55769	Gm4832	predicted gene 4832	protein-coding	Mysm1_peak	YES	NO	NO	3.37	1.18	0.42	0.85
Merged_peak_1016	chr6	123858887	123859087	Intergenic	-55779	Vmn2r25	vomeronasal 2, receptor 25	protein-coding	Mysm1_peak	YES	NO	NO	2.16	0.59	0.42	0.85
Merged_peak_1017	chr19	52282792	52282992	Intergenic	-55895	Ins1	insulin I	protein-coding	Mysm1_peak	YES	NO	NO	8.98	0.59	1.25	0.85
Merged_peak_1018	chr9	111397607	111397807	Intergenic	56122	Dclk3	doublecortin-like kinase 3	protein-coding	Mysm1_peak	YES	NO	NO	3.11	0.59	0.62	0
Merged_peak_1019	chr1	57328067	57328267	Intergenic	-56327	BC055402	cDNA sequence BC055402	ncRNA	Mysm1_peak	YES	NO	NO	2.76	2.95	0.83	0
Merged_peak_1020	chr7	125330686	125330886	intron	56365	Smg1	SMG1 homolog, phosphatidylinositol 3-kinase-related kinase (C. elegans)	protein-coding	Mysm1_peak	YES	NO	NO	1.64	0	1.25	0
Merged_peak_1021	chrX	96959915	96960115	Intergenic	-56393	Tmem28	transmembrane protein 28	protein-coding	Mysm1_peak	YES	NO	NO	3.02	0.59	0.62	0.85
Merged_peak_1022	chr2	147479802	147480002	Intergenic	-56527	A530006G24Rik	RIKEN cDNA A530006G24 gene	ncRNA	Mysm1_peak	YES	NO	NO	3.37	1.18	0.21	0
Merged_peak_1023	chr13	41525867	41526067	intron	56762	Nedd9	neural precursor cell expressed, developmentally down-regulated gene 9	protein-coding	Mysm1_peak	YES	NO	NO	2.07	2.36	0.42	1.7
Merged_peak_1024	chr3	82006481	82006681	Intergenic	-56782	Gucy1a3	guanylate cyclase 1, soluble, alpha 3	protein-coding	Mysm1_peak	YES	NO	NO	1.47	0.59	0.62	0.85
Merged_peak_1025	chr17	88254131	88254331	Intergenic	-56897	Kcnk12	potassium channel, subfamily K, member 12	protein-coding	Mysm1_peak	YES	NO	NO	2.5	1.18	0.42	0.85
Merged_peak_1026	chr17	81020252	81020452	intron	-57178	Cdkl4	cyclin-dependent kinase-like 4	protein-coding	Mysm1_peak	YES	NO	NO	6.3	6.48	0.62	3.41
Merged_peak_1027	chr12	72874587	72874787	Intergenic	-57368	Daam1	dishevelled associated activator of morphogenesis 1	protein-coding	Mysm1_peak	YES	NO	NO	2.07	0	0.42	1.7
Merged_peak_1028	chr15	3310833	3311033	intron	-57407	Ccdc152	coiled-coil domain containing 152	protein-coding	Mysm1_peak	YES	NO	NO	5.35	0	2.29	0
Merged_peak_1029	chr7	57091525	57091725	intron	57897	Prmt3	protein arginine N-methyltransferase 3	protein-coding	Mysm1_peak	YES	NO	NO	4.23	0	0.62	0
Merged_peak_1030	chr8	63825515	63825715	intron	-57946	1700001D01Rik	RIKEN cDNA 1700001D01 gene	ncRNA	Mysm1_peak	YES	NO	NO	0.26	0	0.62	0
Merged_peak_1031	chr2	171926821	171927021	Intergenic	-57955	Cbln4	cerebellin 4 precursor protein	protein-coding	Mysm1_peak	YES	NO	NO	2.33	0	0.83	0
Merged_peak_1032	chr17	4937000	4937200	Intergenic	-57974	Arid1b	AT rich interactive domain 1B (SWI-like)	protein-coding	Mysm1_peak	YES	NO	NO	1.99	0	0	0
Merged_peak_1033	chr15	33070862	33071062	intron	58078	Cpq	carboxypeptidase Q	protein-coding	Mysm1_peak	YES	NO	NO	1.9	0	0.42	0
Merged_peak_1034	chr15	3473658	3473858	intron	58084	Ghr	growth hormone receptor	protein-coding	Mysm1_peak	YES	NO	NO	1.38	0	0.62	0.85
Merged_peak_1035	chr3	29731613	29731813	Intergenic	-58226	Mannr	Mecom adjacent non-protein coding RNA	ncRNA	Mysm1_peak	YES	NO	NO	2.85	0.59	0.62	0
Merged_peak_1036	chr12	92035215	92035415	Intergenic	-58437	Dio2	deiodinase, iodothyronine, type II	protein-coding	Mysm1_peak	YES	NO	NO	3.02	1.77	0.42	0
Merged_peak_1037	chrX	50202736	50202936	Intergenic	58459	Ccdc160	coiled-coil domain containing 160	protein-coding	Mysm1_peak	YES	NO	NO	2.93	1.18	1.04	0.85
Merged_peak_1038	chr9	113558744	113558944	Intergenic	58533	Pdcd6ip	programmed cell death 6 interacting protein	protein-coding	Mysm1_peak	YES	NO	NO	3.02	2.36	0.62	1.7
Merged_peak_1039	chr5	113844799	113844999	Intergenic	58585	Aym1	activator of yeast meiotic promoters 1	protein-coding	Mysm1_peak	YES	NO	NO	6.3	0	1.25	0
Merged_peak_1040	chr17	74000824	74001024	intron	58867	Galnt14	UDP-N-acetyl-alpha-D-galactosamine:polypeptide N-acetylgalactosaminyltransferase 14	protein-coding	Mysm1_peak	YES	NO	NO	2.76	0.59	0.62	1.7
Merged_peak_1041	chr2	97366626	97366826	intron	58912	Lrrc4c	leucine rich repeat containing 4C	protein-coding	Mysm1_peak	YES	NO	NO	4.32	0	1.04	0
Merged_peak_1042	chr10	25890460	25890660	Intergenic	-58953	Samd3	sterile alpha motif domain containing 3	protein-coding	Mysm1_peak	YES	NO	NO	3.63	0.59	1.04	0
Merged_peak_1043	chr13	113658506	113658706	TTS	58982	Skiv2l2	superkiller viralicidic activity 2-like 2 (S. cerevisiae)	protein-coding	Mysm1_peak	YES	NO	NO	2.59	0	0.62	1.7
Merged_peak_1044	chrX	150857450	150857650	Intergenic	-58995	Samt4	spermatogenesis associated multipass transmembrane protein 4	protein-coding	Mysm1_peak	YES	NO	NO	6.04	1.18	0.83	1.7
Merged_peak_1045	chr3	14719270	14719470	Intergenic	59090	Car1	carbonic anhydrase 1	protein-coding	Mysm1_peak	YES	NO	NO	3.71	0.59	0	0
Merged_peak_1046	chr12	12340006	12340206	intron	59175	4921511I17Rik	RIKEN cDNA 4921511I17 gene	ncRNA	Mysm1_peak	YES	NO	NO	3.19	0.59	1.46	0.85
Merged_peak_1047	chr12	120536065	120536265	Intergenic	-59416	Itgb8	integrin beta 8	protein-coding	Mysm1_peak	YES	NO	NO	3.8	0	0.62	0
Merged_peak_1048	chr2	13774566	13774766	Intergenic	-59519	St8sia6	ST8 alpha-N-acetyl-neuraminide alpha-2,8-sialyltransferase 6	protein-coding	Mysm1_peak	YES	NO	NO	1.99	0.59	0.42	0
Merged_peak_1049	chr2	26586517	26586717	Intergenic	-59815	Lcn4	lipocalin 4	protein-coding	Mysm1_peak	YES	NO	NO	1.64	0.59	0.62	0
Merged_peak_1050	chr14	96858104	96858304	intron	60049	Klhl1	kelch-like 1	protein-coding	Mysm1_peak	YES	NO	NO	1.47	2.36	1.46	0
Merged_peak_1051	chr2	173623045	173623245	Intergenic	60073	Vapb	vesicle-associated membrane protein, associated protein B and C	protein-coding	Mysm1_peak	YES	NO	NO	2.93	2.36	0.42	0
Merged_peak_1052	chr2	53111131	53111331	Intergenic	60113	Arl6ip6	ADP-ribosylation factor-like 6 interacting protein 6	protein-coding	Mysm1_peak	YES	NO	NO	3.19	0.59	0.42	0
Merged_peak_1053	chr8	126694904	126695104	Intergenic	-60290	Galnt2	UDP-N-acetyl-alpha-D-galactosamine:polypeptide N-acetylgalactosaminyltransferase 2	protein-coding	Mysm1_peak	YES	NO	NO	3.71	0.59	0.83	0
Merged_peak_1054	chr6	139596160	139596360	intron	60488	Pik3c2g	phosphatidylinositol 3-kinase, C2 domain containing, gamma polypeptide	protein-coding	Mysm1_peak	YES	NO	NO	3.97	2.36	1.04	0
Merged_peak_1055	chr3	107201206	107201406	Intergenic	60510	Kcnc4	potassium voltage gated channel, Shaw-related subfamily, member 4	protein-coding	Mysm1_peak	YES	NO	NO	3.71	0.59	0.42	0
Merged_peak_1056	chr3	106778469	106778669	Intergenic	-60511	Kcna3	potassium voltage-gated channel, shaker-related subfamily, member 3	protein-coding	Mysm1_peak	YES	NO	NO	3.11	1.18	0.62	1.7
Merged_peak_1057	chr7	55983578	55983778	Intergenic	-60695	Zdhhc13	zinc finger, DHHC domain containing 13	protein-coding	Mysm1_peak	YES	NO	NO	2.93	0	0.83	0
Merged_peak_1058	chr7	30351084	30351284	Intergenic	-60705	Sipa1l3	signal-induced proliferation-associated 1 like 3	protein-coding	Mysm1_peak	YES	NO	NO	1.38	2.36	0.62	0
Merged_peak_1059	chr6	124120903	124121103	Intergenic	60799	Vmn2r27	vomeronasal 2, receptor27	protein-coding	Mysm1_peak	YES	NO	NO	5.52	1.18	0.21	0
Merged_peak_1060	chr13	113017375	113017575	Intergenic	-61184	Ankrd55	ankyrin repeat domain 55	protein-coding	Mysm1_peak	YES	NO	NO	1.21	1.77	0.21	0
Merged_peak_1061	chr8	12456612	12456812	Intergenic	61193	Sox1	SRY (sex determining region Y)-box 1	protein-coding	Mysm1_peak	YES	NO	NO	2.24	0	0.42	0
Merged_peak_1062	chrY	2095441	2095641	Intergenic	-61358	Rbmy	RNA binding motif protein, Y chromosome	protein-coding	Mysm1_peak	YES	NO	NO	0.09	0.59	0	0
Merged_peak_1063	chr10	52014692	52014892	intron	61367	Dcbld1	discoidin, CUB and LCCL domain containing 1	protein-coding	Mysm1_peak	YES	NO	NO	3.97	0	0.42	0
Merged_peak_1064	chr10	25888023	25888223	Intergenic	-61390	Samd3	sterile alpha motif domain containing 3	protein-coding	Mysm1_peak	YES	NO	NO	4.4	1.77	0.83	0
Merged_peak_1065	chr18	3219484	3219684	Intergenic	61546	Crem	cAMP responsive element modulator	protein-coding	Mysm1_peak	YES	NO	NO	7.16	0	1.67	0.85
Merged_peak_1066	chr12	12337523	12337723	intron	61658	4921511I17Rik	RIKEN cDNA 4921511I17 gene	ncRNA	Mysm1_peak	YES	NO	NO	3.28	0	0.42	0
Merged_peak_1067	chrX	150854775	150854975	Intergenic	-61670	Samt4	spermatogenesis associated multipass transmembrane protein 4	protein-coding	Mysm1_peak	YES	NO	NO	4.06	0	0.62	0.85
Merged_peak_1068	chr3	14716551	14716751	Intergenic	61809	Car1	carbonic anhydrase 1	protein-coding	Mysm1_peak	YES	NO	NO	3.45	0.59	0.62	0.85
Merged_peak_1069	chr12	120538537	120538737	Intergenic	-61888	Itgb8	integrin beta 8	protein-coding	Mysm1_peak	YES	NO	NO	4.14	0	0.42	0.85
Merged_peak_1070	chr12	87357914	87358114	intron	61977	Tgfb3	transforming growth factor, beta 3	protein-coding	Mysm1_peak	YES	NO	NO	3.54	0.59	1.46	1.7
Merged_peak_1071	chr14	39649458	39649658	intron	-62032	Nrg3os	neuregulin 3, opposite strand	ncRNA	Mysm1_peak	YES	NO	NO	2.5	0	0.83	0.85
Merged_peak_1072	chr9	105925061	105925261	intron	-62187	Col6a5	collagen, type VI, alpha 5	protein-coding	Mysm1_peak	YES	NO	NO	4.14	1.77	0.42	0
Merged_peak_1073	chr10	19014039	19014239	Intergenic	-62206	Olig3	oligodendrocyte transcription factor 3	protein-coding	Mysm1_peak	YES	NO	NO	3.02	0.59	0	0
Merged_peak_1074	chr3	7304282	7304482	Intergenic	-62222	Pkia	protein kinase inhibitor, alpha	protein-coding	Mysm1_peak	YES	NO	NO	4.49	0.59	1.25	2.56
Merged_peak_1075	chr2	146430886	146431086	Intergenic	62319	4933406D12Rik	RIKEN cDNA 4933406D12 gene	ncRNA	Mysm1_peak	YES	NO	NO	2.59	1.77	1.04	0
Merged_peak_1076	chr3	107198736	107198936	Intergenic	-62629	Rbm15	RNA binding motif protein 15	protein-coding	Mysm1_peak	YES	NO	NO	3.54	0	0.62	1.7
Merged_peak_1077	chr6	13690591	13690791	Intergenic	-62725	B630005N14Rik	RIKEN cDNA B630005N14 gene	protein-coding	Mysm1_peak	YES	NO	NO	1.99	1.77	0.42	0.85
Merged_peak_1078	chr2	145443709	145443909	intron	-63091	Gm14092	predicted gene 14092	protein-coding	Mysm1_peak	YES	NO	NO	0.86	0.59	1.46	0.85
Merged_peak_1079	chr11	52272962	52273162	Intergenic	63132	9530068E07Rik	RIKEN cDNA 9530068E07 gene	protein-coding	Mysm1_peak	YES	NO	NO	2.93	1.77	0.62	0
Merged_peak_1080	chr9	51200328	51200528	Intergenic	-63406	1810046K07Rik	RIKEN cDNA 1810046K07 gene	protein-coding	Mysm1_peak	YES	NO	NO	3.63	0.59	0.42	0
Merged_peak_1081	chrX	94331272	94331472	Intergenic	63437	Pgr15l	G protein-coupled receptor 15-like	protein-coding	Mysm1_peak	YES	NO	NO	4.92	0	0.83	2.56
Merged_peak_1082	chr15	85230148	85230348	intron	63437	Atxn10	ataxin 10	protein-coding	Mysm1_peak	YES	NO	NO	2.33	0.59	0.42	0.85
Merged_peak_1083	chr11	81030331	81030531	intron	-64026	Asic2	acid-sensing (proton-gated) ion channel 2	protein-coding	Mysm1_peak	YES	NO	NO	2.59	0.59	0.42	0
Merged_peak_1084	chr18	3216972	3217172	Intergenic	64058	Crem	cAMP responsive element modulator	protein-coding	Mysm1_peak	YES	NO	NO	7.51	0.59	0.42	0
Merged_peak_1085	chr15	88500079	88500279	Intergenic	64470	Brd1	bromodomain containing 1	protein-coding	Mysm1_peak	YES	NO	NO	2.16	0	0.42	0
Merged_peak_1086	chr3	19275797	19275997	Intergenic	-64575	Pde7a	phosphodiesterase 7A	protein-coding	Mysm1_peak	YES	NO	NO	3.8	0	0.42	0
Merged_peak_1087	chr2	21062190	21062390	Intergenic	64702	Enkur	enkurin, TRPC channel interacting protein	protein-coding	Mysm1_peak	YES	NO	NO	5.61	0	0.62	0
Merged_peak_1088	chr9	32266213	32266413	intron	64743	Kcnj1	potassium inwardly-rectifying channel, subfamily J, member 1	protein-coding	Mysm1_peak	YES	NO	NO	3.45	0	1.25	0
Merged_peak_1089	chr4	78304716	78304916	Intergenic	64865	A430085M09Rik	RIKEN cDNA A430085M09 gene	ncRNA	Mysm1_peak	YES	NO	NO	4.23	0	0.42	0
Merged_peak_1090	chr10	107534425	107534625	Intergenic	-64931	Ppp1r12a	protein phosphatase 1, regulatory (inhibitor) subunit 12A	protein-coding	Mysm1_peak	YES	NO	NO	3.19	1.18	1.04	0.85
Merged_peak_1091	chr3	7301564	7301764	Intergenic	-64940	Pkia	protein kinase inhibitor, alpha	protein-coding	Mysm1_peak	YES	NO	NO	3.97	0.59	0.62	1.7
Merged_peak_1092	chr10	41391277	41391477	Intergenic	-64976	Ccdc162	coiled-coil domain containing 162	protein-coding	Mysm1_peak	YES	NO	NO	6.21	0.59	1.25	0.85
Merged_peak_1093	chr6	123909371	123909571	Intergenic	-65305	Vmn2r26	vomeronasal 2, receptor 26	protein-coding	Mysm1_peak	YES	NO	NO	2.16	0	0.83	0
Merged_peak_1094	chr6	13693213	13693413	Intergenic	-65347	B630005N14Rik	RIKEN cDNA B630005N14 gene	protein-coding	Mysm1_peak	YES	NO	NO	3.19	0.59	0.62	0
Merged_peak_1095	chr1	179856082	179856282	Intergenic	-65384	Gm16432	predicted gene 16432	protein-coding	Mysm1_peak	YES	NO	NO	4.14	0.59	1.46	0
Merged_peak_1096	chr7	63560587	63560787	intron	65546	Oca2	oculocutaneous albinism II	protein-coding	Mysm1_peak	YES	NO	NO	2.76	0	0.21	0
Merged_peak_1097	chrX	101245958	101246158	Intergenic	65555	Mir672	microRNA 672	ncRNA	Mysm1_peak	YES	NO	NO	4.4	0.59	0.62	0
Merged_peak_1098	chr13	32364514	32364714	intron	65799	Gmds	GDP-mannose 4, 6-dehydratase	protein-coding	Mysm1_peak	YES	NO	NO	4.06	0.59	1.67	0.85
Merged_peak_1099	chrX	140196021	140196221	intron	65834	Capn6	calpain 6	protein-coding	Mysm1_peak	YES	NO	NO	2.07	0.59	0	0
Merged_peak_1100	chr9	59665122	59665322	intron	66241	Myo9a	myosin IXa	protein-coding	Mysm1_peak	YES	NO	NO	4.66	0	0.42	0
Merged_peak_1101	chr16	31597149	31597349	Intergenic	-66280	Dlg1	discs, large homolog 1 (Drosophila)	protein-coding	Mysm1_peak	YES	NO	NO	2.24	1.77	0.21	0.85
Merged_peak_1102	chr4	51295768	51295968	Intergenic	66318	Cylc2	cylicin, basic protein of sperm head cytoskeleton 2	protein-coding	Mysm1_peak	YES	NO	NO	0.95	0	0.21	0
Merged_peak_1103	chrX	56098179	56098379	Intergenic	-66359	4930550L24Rik	RIKEN cDNA 4930550L24 gene	protein-coding	Mysm1_peak	YES	NO	NO	2.5	0.59	0.42	0
Merged_peak_1104	chr11	9158309	9158509	intron	66464	Abca13	ATP-binding cassette, sub-family A (ABC1), member 13	protein-coding	Mysm1_peak	YES	NO	NO	2.24	0.59	0.62	0.85
Merged_peak_1105	chr2	38273565	38273765	Intergenic	66837	Lhx2	LIM homeobox protein 2	protein-coding	Mysm1_peak	YES	NO	NO	11.14	0.59	1.04	4.26
Merged_peak_1106	chr9	72189559	72189759	intron	66964	Zfp280d	zinc finger protein 280D	protein-coding	Mysm1_peak	YES	NO	NO	2.42	2.95	0.62	0
Merged_peak_1107	chr9	115357870	115358070	Intergenic	67033	Mir467h	microRNA 467h	ncRNA	Mysm1_peak	YES	NO	NO	3.71	1.18	1.04	1.7
Merged_peak_1108	chrX	101243635	101243835	Intergenic	-67112	Rlim	ring finger protein, LIM domain interacting	protein-coding	Mysm1_peak	YES	NO	NO	3.88	0	0.83	0.85
Merged_peak_1109	chr2	12778455	12778655	Intergenic	-67113	Pter	phosphotriesterase related	protein-coding	Mysm1_peak	YES	NO	NO	3.11	1.18	1.04	0
Merged_peak_1110	chr17	83410326	83410526	Intergenic	67139	Gm19689	predicted gene, 19689	ncRNA	Mysm1_peak	YES	NO	NO	2.93	0.59	0.21	4.26
Merged_peak_1111	chrX	37149469	37149669	Intergenic	67212	Cypt14	cysteine-rich perinuclear theca 14	protein-coding	Mysm1_peak	YES	NO	NO	2.85	0	0.83	0
Merged_peak_1112	chr12	37767738	37767938	Intergenic	-67295	Meox2	mesenchyme homeobox 2	protein-coding	Mysm1_peak	YES	NO	NO	1.81	1.18	0.21	0
Merged_peak_1113	chr2	56705477	56705677	Intergenic	67355	Mir195b	microRNA 195b	ncRNA	Mysm1_peak	YES	NO	NO	3.11	0.59	0.62	0
Merged_peak_1114	chr4	78307341	78307541	Intergenic	67490	A430085M09Rik	RIKEN cDNA A430085M09 gene	ncRNA	Mysm1_peak	YES	NO	NO	3.54	0	0.62	0
Merged_peak_1115	chr2	15044501	15044701	Intergenic	67612	Arl5b	ADP-ribosylation factor-like 5B	protein-coding	Mysm1_peak	YES	NO	NO	5.61	2.36	0.62	0.85
Merged_peak_1116	chr5	76038629	76038829	intron	67713	Kit	kit oncogene	protein-coding	Mysm1_peak	YES	NO	NO	2.85	0.59	0	0
Merged_peak_1117	chr10	107531636	107531836	Intergenic	-67720	Ppp1r12a	protein phosphatase 1, regulatory (inhibitor) subunit 12A	protein-coding	Mysm1_peak	YES	NO	NO	3.88	0.59	0.83	0
Merged_peak_1118	chr1	179853677	179853877	Intergenic	-67789	Gm16432	predicted gene 16432	protein-coding	Mysm1_peak	YES	NO	NO	4.32	0	0.62	0
Merged_peak_1119	chr2	105590321	105590521	intron	67801	Pax6	paired box 6	protein-coding	Mysm1_peak	YES	NO	NO	2.59	1.18	0	0
Merged_peak_1120	chr16	14773688	14773888	Intergenic	67836	Snai2	snail family zinc finger 2	protein-coding	Mysm1_peak	YES	NO	NO	1.47	1.77	1.25	0
Merged_peak_1121	chr1	10915279	10915479	Intergenic	-68167	Prex2	phosphatidylinositol-3,4,5-trisphosphate-dependent Rac exchange factor 2	protein-coding	Mysm1_peak	YES	NO	NO	4.06	0	0.83	0.85
Merged_peak_1122	chr3	102342300	102342500	Intergenic	68558	Ngf	nerve growth factor	protein-coding	Mysm1_peak	YES	NO	NO	1.55	0	0.42	0
Merged_peak_1123	chr5	121528663	121528863	Intergenic	-68662	Rph3a	rabphilin 3A	protein-coding	Mysm1_peak	YES	NO	NO	8.46	0.59	0.62	0.85
Merged_peak_1124	chr2	102615522	102615722	intron	69027	Slc1a2	solute carrier family 1 (glial high affinity glutamate transporter), member 2	protein-coding	Mysm1_peak	YES	NO	NO	2.93	1.18	0.21	0
Merged_peak_1125	chrX	150377846	150378046	Intergenic	69237	4921511M17Rik	RIKEN cDNA 4921511M17 gene	protein-coding	Mysm1_peak	YES	NO	NO	4.57	0.59	0.62	0
Merged_peak_1126	chr5	62269288	62269488	Intergenic	69306	G6pd2	glucose-6-phosphate dehydrogenase 2	protein-coding	Mysm1_peak	YES	NO	NO	4.4	1.77	0.21	0.85
Merged_peak_1127	chr2	56707508	56707708	Intergenic	69386	Mir195b	microRNA 195b	ncRNA	Mysm1_peak	YES	NO	NO	3.88	1.18	0.62	0
Merged_peak_1128	chr5	76041014	76041214	intron	70098	Kit	kit oncogene	protein-coding	Mysm1_peak	YES	NO	NO	3.71	0.59	0.62	0.85
Merged_peak_1129	chr17	87916497	87916697	Intergenic	-70322	Calm2	calmodulin 2	protein-coding	Mysm1_peak	YES	NO	NO	2.93	0.59	0	0
Merged_peak_1130	chr14	64793513	64793713	intron	70453	Prss52	protease, serine 52	protein-coding	Mysm1_peak	YES	NO	NO	6.21	0.59	0	0.85
Merged_peak_1131	chr10	106779876	106780076	intron	70526	Lin7a	lin-7 homolog A (C. elegans)	protein-coding	Mysm1_peak	YES	NO	NO	6.73	0.59	0.21	0
Merged_peak_1132	chr1	159109277	159109477	exon	-70566	Tex35	testis expressed 35	protein-coding	Mysm1_peak	YES	NO	NO	3.88	2.36	1.87	1.7
Merged_peak_1133	chr4	66559126	66559326	Intergenic	70641	Tlr4	toll-like receptor 4	protein-coding	Mysm1_peak	YES	NO	NO	2.5	0.59	0	0
Merged_peak_1134	chr15	6179027	6179227	Intergenic	-70662	Dab2	disabled 2, mitogen-responsive phosphoprotein	protein-coding	Mysm1_peak	YES	NO	NO	2.93	0.59	0.42	0.85
Merged_peak_1135	chr1	10912511	10912711	Intergenic	-70935	Prex2	phosphatidylinositol-3,4,5-trisphosphate-dependent Rac exchange factor 2	protein-coding	Mysm1_peak	YES	NO	NO	3.97	0.59	0.21	0.85
Merged_peak_1136	chr1	163254482	163254682	Intergenic	-70987	Tnfsf4	tumor necrosis factor (ligand) superfamily, member 4	protein-coding	Mysm1_peak	YES	NO	NO	4.49	0	0.62	0.85
Merged_peak_1137	chr13	28305311	28305511	Intergenic	71058	Prl5a1	prolactin family 5, subfamily a, member 1	protein-coding	Mysm1_peak	YES	NO	NO	3.97	0	0.83	0
Merged_peak_1138	chr2	34156215	34156415	intron	71250	Pbx3	pre B cell leukemia homeobox 3	protein-coding	Mysm1_peak	YES	NO	NO	4.49	0.59	0.62	0
Merged_peak_1139	chr9	98648966	98649166	TTS	71440	E330023G01Rik	RIKEN cDNA E330023G01 gene	ncRNA	Mysm1_peak	YES	NO	NO	2.24	0	0	0
Merged_peak_1140	chr1	19273594	19273794	Intergenic	71559	Tfap2b	transcription factor AP-2 beta	protein-coding	Mysm1_peak	YES	NO	NO	4.75	1.18	0.62	0.85
Merged_peak_1141	chr6	53842402	53842602	intron	-71683	Tril	TLR4 interactor with leucine-rich repeats	protein-coding	Mysm1_peak	YES	NO	NO	5.78	0	1.25	0.85
Merged_peak_1142	chr5	62271769	62271969	Intergenic	71787	G6pd2	glucose-6-phosphate dehydrogenase 2	protein-coding	Mysm1_peak	YES	NO	NO	5.01	0.59	0.83	0.85
Merged_peak_1143	chr17	65022744	65022944	intron	71855	Man2a1	mannosidase 2, alpha 1	protein-coding	Mysm1_peak	YES	NO	NO	2.24	0.59	2.08	1.7
Merged_peak_1144	chr7	117437269	117437469	Intergenic	72152	Swap70	SWA-70 protein	protein-coding	Mysm1_peak	YES	NO	NO	2.93	0.59	1.04	0
Merged_peak_1145	chr8	44856965	44857165	Intergenic	-72220	Gm5347	predicted gene 5347	protein-coding	Mysm1_peak	YES	NO	NO	3.19	0.59	0.83	0
Merged_peak_1146	chr8	77324416	77324616	Intergenic	-72557	Isx	intestine specific homeobox	protein-coding	Mysm1_peak	YES	NO	NO	3.11	0	0	0
Merged_peak_1147	chr16	65032661	65032861	intron	72849	Htr1f	5-hydroxytryptamine (serotonin) receptor 1F	protein-coding	Mysm1_peak	YES	NO	NO	2.68	0	0.62	0
Merged_peak_1148	chr1	83229105	83229305	Intergenic	72868	Daw1	dynein assembly factor with WDR repeat domains 1	protein-coding	Mysm1_peak	YES	NO	NO	3.45	0	1.46	0
Merged_peak_1149	chr3	28523670	28523870	intron	-73055	Slc2a2	solute carrier family 2 (facilitated glucose transporter), member 2	protein-coding	Mysm1_peak	YES	NO	NO	1.47	1.18	0.21	0
Merged_peak_1150	chr6	37747315	37747515	Intergenic	-73396	Trim24	tripartite motif-containing 24	protein-coding	Mysm1_peak	YES	NO	NO	1.73	0.59	0.21	0
Merged_peak_1151	chr12	25109945	25110145	Intergenic	-73401	Taf1b	TATA box binding protein (Tbp)-associated factor, RNA polymerase I, B	protein-coding	Mysm1_peak	YES	NO	NO	28.31	0.59	1.25	2.56
Merged_peak_1152	chr13	28307812	28308012	Intergenic	73559	Prl5a1	prolactin family 5, subfamily a, member 1	protein-coding	Mysm1_peak	YES	NO	NO	5.7	0	0.42	0.85
Merged_peak_1153	chr2	117242331	117242531	Intergenic	-73818	Rasgrp1	RAS guanyl releasing protein 1	protein-coding	Mysm1_peak	YES	NO	NO	1.55	1.77	0	0.85
Merged_peak_1154	chr10	111105099	111105299	Intergenic	-73870	4933440J02Rik	RIKEN cDNA 4933440J02 gene	ncRNA	Mysm1_peak	YES	NO	NO	4.06	0	0.42	0
Merged_peak_1155	chr9	98646536	98646736	Intergenic	73870	E330023G01Rik	RIKEN cDNA E330023G01 gene	ncRNA	Mysm1_peak	YES	NO	NO	3.11	0	0.62	0
Merged_peak_1156	chr1	19276212	19276412	Intergenic	74177	Tfap2b	transcription factor AP-2 beta	protein-coding	Mysm1_peak	YES	NO	NO	4.49	0.59	0.42	1.7
Merged_peak_1157	chr2	43846308	43846508	intron	74436	Arhgap15os	Rho GTPase activating protein 15, opposite strand	ncRNA	Mysm1_peak	YES	NO	NO	2.33	1.77	0.21	1.7
Merged_peak_1158	chr5	113147747	113147947	intron	-74465	1700095B10Rik	RIKEN cDNA 1700095B10 gene	ncRNA	Mysm1_peak	YES	NO	NO	6.56	0.59	2.08	3.41
Merged_peak_1159	chr15	34530121	34530321	intron	-74607	4930413F20Rik	RIKEN cDNA 4930413F20 gene	ncRNA	Mysm1_peak	YES	NO	NO	1.38	1.77	0.42	4.26
Merged_peak_1160	chr8	131514514	131514714	intron	74778	Ccdc7a	coiled-coil domain containing 7A	protein-coding	Mysm1_peak	YES	NO	NO	3.97	0.59	0.83	0
Merged_peak_1161	chr1	4275459	4275659	Intergenic	74836	Rp1	retinitis pigmentosa 1 (human)	protein-coding	Mysm1_peak	YES	NO	NO	4.23	1.77	0.42	0
Merged_peak_1162	chr18	58444342	58444542	Intergenic	-74862	Fbn2	fibrillin 2	protein-coding	Mysm1_peak	YES	NO	NO	3.8	0.59	0.62	0
Merged_peak_1163	chrX	46305672	46305872	Intergenic	-74882	Gm595	predicted gene 595	protein-coding	Mysm1_peak	YES	NO	NO	0.69	0.59	0.42	0
Merged_peak_1164	chr2	52975027	52975227	intron	75094	Prpf40a	PRP40 pre-mRNA processing factor 40 homolog A (yeast)	protein-coding	Mysm1_peak	YES	NO	NO	2.68	0	0.62	0
Merged_peak_1165	chr11	31496470	31496670	Intergenic	75292	Bod1	biorientation of chromosomes in cell division 1	protein-coding	Mysm1_peak	YES	NO	NO	3.11	0	1.25	3.41
Merged_peak_1166	chr16	65030205	65030405	intron	75305	Htr1f	5-hydroxytryptamine (serotonin) receptor 1F	protein-coding	Mysm1_peak	YES	NO	NO	2.85	0.59	0.21	0.85
Merged_peak_1167	chr1	83231613	83231813	Intergenic	75376	Daw1	dynein assembly factor with WDR repeat domains 1	protein-coding	Mysm1_peak	YES	NO	NO	3.02	0	0.62	0.85
Merged_peak_1168	chr13	39128926	39129126	Intergenic	-76282	Slc35b3	solute carrier family 35, member B3	protein-coding	Mysm1_peak	YES	NO	NO	4.06	0	0.83	0.85
Merged_peak_1169	chr14	124999115	124999315	intron	77134	Fgf14	fibroblast growth factor 14	protein-coding	Mysm1_peak	YES	NO	NO	4.32	0.59	1.04	0
Merged_peak_1170	chr7	131203834	131204034	intron	77239	Hs3st4	heparan sulfate (glucosamine) 3-O-sulfotransferase 4	protein-coding	Mysm1_peak	YES	NO	NO	2.33	0	0.42	0
Merged_peak_1171	chr14	77634088	77634288	intron	77618	Enox1	ecto-NOX disulfide-thiol exchanger 1	protein-coding	Mysm1_peak	YES	NO	NO	6.39	1.18	0.42	1.7
Merged_peak_1172	chrX	107931995	107932195	Intergenic	-77623	Pou3f4	POU domain, class 3, transcription factor 4	protein-coding	Mysm1_peak	YES	NO	NO	3.88	0	1.04	3.41
Merged_peak_1173	chr4	150103878	150104078	Intergenic	-77695	Slc45a1	solute carrier family 45, member 1	protein-coding	Mysm1_peak	YES	NO	NO	2.85	0	2.29	0.85
Merged_peak_1174	chr8	44469974	44470174	Intergenic	-77711	Zfp42	zinc finger protein 42	protein-coding	Mysm1_peak	YES	NO	NO	1.21	1.77	0	0
Merged_peak_1175	chr4	15270928	15271128	Intergenic	78061	Tmem64	transmembrane protein 64	protein-coding	Mysm1_peak	YES	NO	NO	4.32	0	0.83	0
Merged_peak_1176	chr13	39131290	39131490	Intergenic	-78646	Slc35b3	solute carrier family 35, member B3	protein-coding	Mysm1_peak	YES	NO	NO	2.93	0	0.42	0.85
Merged_peak_1177	chr5	129380573	129380773	intron	78688	Rimbp2	RIMS binding protein 2	protein-coding	Mysm1_peak	YES	NO	NO	3.54	1.77	1.04	0
Merged_peak_1178	chr1	163639838	163640038	Intergenic	78688	Fasl	Fas ligand (TNF superfamily, member 6)	protein-coding	Mysm1_peak	YES	NO	NO	1.38	1.18	0.83	2.56
Merged_peak_1179	chr12	65497067	65497267	Intergenic	78718	Fscb	fibrous sheath CABYR binding protein	protein-coding	Mysm1_peak	YES	NO	NO	4.75	1.77	0.21	1.7
Merged_peak_1180	chr13	111773157	111773357	Intergenic	-79203	4930526H09Rik	RIKEN cDNA 4930526H09 gene	ncRNA	Mysm1_peak	YES	NO	NO	3.45	1.18	1.25	0
Merged_peak_1181	chr1	12495250	12495450	Intergenic	79283	Mir6341	microRNA 6341	ncRNA	Mysm1_peak	YES	NO	NO	6.56	0.59	1.46	1.7
Merged_peak_1182	chr2	17573306	17573506	intron	79289	Nebl	nebulette	protein-coding	Mysm1_peak	YES	NO	NO	2.33	0.59	0.83	1.7
Merged_peak_1183	chr3	117143682	117143882	Intergenic	-79988	Plppr4	phospholipid phosphatase related 4	protein-coding	Mysm1_peak	YES	NO	NO	4.75	0.59	0.21	0
Merged_peak_1184	chr18	21538743	21538943	Intergenic	-80203	Garem	GRB2 associated, regulator of MAPK1	protein-coding	Mysm1_peak	YES	NO	NO	6.47	0	1.04	0
Merged_peak_1185	chrX	107929368	107929568	Intergenic	-80250	Pou3f4	POU domain, class 3, transcription factor 4	protein-coding	Mysm1_peak	YES	NO	NO	3.54	0	1.25	0.85
Merged_peak_1186	chr10	98297402	98297602	Intergenic	-80284	Atp2b1	ATPase, Ca++ transporting, plasma membrane 1	protein-coding	Mysm1_peak	YES	NO	NO	3.45	1.18	1.46	0.85
Merged_peak_1187	chr14	77636781	77636981	intron	80311	Enox1	ecto-NOX disulfide-thiol exchanger 1	protein-coding	Mysm1_peak	YES	NO	NO	6.13	0.59	0.83	0
Merged_peak_1188	chr16	14441996	14442196	intron	80445	Abcc1	ATP-binding cassette, sub-family C (CFTR/MRP), member 1	protein-coding	Mysm1_peak	YES	NO	NO	1.38	1.77	0	0
Merged_peak_1189	chr2	51177711	51177911	Intergenic	80460	Gm13497	predicted gene 13497	ncRNA	Mysm1_peak	YES	NO	NO	1.9	1.18	0.21	1.7
Merged_peak_1190	chr14	6532700	6532900	Intergenic	81066	Gm3488	predicted gene, 3488	protein-coding	Mysm1_peak	YES	NO	NO	1.29	1.77	0.62	0.85
Merged_peak_1191	chr12	65494670	65494870	Intergenic	81115	Fscb	fibrous sheath CABYR binding protein	protein-coding	Mysm1_peak	YES	NO	NO	4.4	0.59	0.83	0
Merged_peak_1192	chr2	110871608	110871808	Intergenic	-81307	Ano3	anoctamin 3	protein-coding	Mysm1_peak	YES	NO	NO	2.07	0.59	0	0
Merged_peak_1193	chr16	78849703	78849903	Intergenic	-81390	Chodl	chondrolectin	protein-coding	Mysm1_peak	YES	NO	NO	5.09	0	0.21	0.85
Merged_peak_1194	chr14	111992574	111992774	Intergenic	-81663	Slitrk5	SLIT and NTRK-like family, member 5	protein-coding	Mysm1_peak	YES	NO	NO	1.81	0	0.21	0
Merged_peak_1195	chr3	50165756	50165956	Intergenic	81679	Slc7a11	solute carrier family 7 (cationic amino acid transporter, y+ system), member 11	protein-coding	Mysm1_peak	YES	NO	NO	5.87	0.59	1.04	2.56
Merged_peak_1196	chr2	79629700	79629900	intron	81863	Ppp1r1c	protein phosphatase 1, regulatory (inhibitor) subunit 1C	protein-coding	Mysm1_peak	YES	NO	NO	1.99	1.77	0.83	0.85
Merged_peak_1197	chr4	138097597	138097797	Intergenic	82210	Vwa5b1	von Willebrand factor A domain containing 5B1	protein-coding	Mysm1_peak	YES	NO	NO	0.78	0	0.62	0
Merged_peak_1198	chrX	73202837	73203037	Intergenic	-82428	Pls3	plastin 3 (T-isoform)	protein-coding	Mysm1_peak	YES	NO	NO	4.23	1.18	0	1.7
Merged_peak_1199	chr1	183867466	183867666	intron	82545	Enah	enabled homolog (Drosophila)	protein-coding	Mysm1_peak	YES	NO	NO	2.59	0.59	1.25	1.7
Merged_peak_1200	chr9	13317134	13317334	Intergenic	82653	Phxr4	per-hexamer repeat gene 4	ncRNA	Mysm1_peak	YES	NO	NO	1.9	1.18	0.42	0
Merged_peak_1201	chr12	99414633	99414833	Intergenic	82936	Galc	galactosylceramidase	protein-coding	Mysm1_peak	YES	NO	NO	4.92	0	0.62	0.85
Merged_peak_1202	chrX	21374894	21375094	Intergenic	82968	Slc6a14	solute carrier family 6 (neurotransmitter transporter), member 14	protein-coding	Mysm1_peak	YES	NO	NO	4.14	1.77	0.21	0.85
Merged_peak_1203	chr6	133562987	133563187	Intergenic	83880	Gm5885	predicted gene 5885	protein-coding	Mysm1_peak	YES	NO	NO	0.86	0	0.42	0
Merged_peak_1204	chr16	78847163	78847363	Intergenic	-83930	Chodl	chondrolectin	protein-coding	Mysm1_peak	YES	NO	NO	4.75	0	0.21	0
Merged_peak_1205	chr18	34039069	34039269	intron	84623	Epb41l4aos	erythrocyte membrane protein band 4.1 like 4a, opposite strand	ncRNA	Mysm1_peak	YES	NO	NO	3.45	0.59	1.04	0
Merged_peak_1206	chrX	73205333	73205533	Intergenic	-84924	Pls3	plastin 3 (T-isoform)	protein-coding	Mysm1_peak	YES	NO	NO	3.37	0	0.42	0.85
Merged_peak_1207	chr4	57462007	57462207	Intergenic	-84943	1700042G15Rik	RIKEN cDNA 1700042G15 gene	ncRNA	Mysm1_peak	YES	NO	NO	8.11	1.18	0.21	0
Merged_peak_1208	chr4	121180750	121180950	Intergenic	-85146	Gm12886	predicted gene 12886	protein-coding	Mysm1_peak	YES	NO	NO	2.85	1.18	1.04	0.85
Merged_peak_1209	chr10	102060043	102060243	Intergenic	85287	Rassf9	Ras association (RalGDS/AF-6) domain family (N-terminal) member 9	protein-coding	Mysm1_peak	YES	NO	NO	3.02	0	0.83	0
Merged_peak_1210	chr12	99412174	99412374	Intergenic	85395	Galc	galactosylceramidase	protein-coding	Mysm1_peak	YES	NO	NO	4.14	0	0.62	0
Merged_peak_1211	chrX	11822883	11823083	Intergenic	-85502	Bcor	BCL6 interacting corepressor	protein-coding	Mysm1_peak	YES	NO	NO	6.82	0	0.21	0
Merged_peak_1212	chr10	86870642	86870842	Intergenic	85663	Ascl1	achaete-scute complex homolog 1 (Drosophila)	protein-coding	Mysm1_peak	YES	NO	NO	1.9	0	0.42	0.85
Merged_peak_1213	chr18	25826673	25826873	intron	85711	Celf4	CUGBP, Elav-like family member 4	protein-coding	Mysm1_peak	YES	NO	NO	23.22	1.77	0.42	2.56
Merged_peak_1214	chrX	21377793	21377993	Intergenic	85867	Slc6a14	solute carrier family 6 (neurotransmitter transporter), member 14	protein-coding	Mysm1_peak	YES	NO	NO	2.59	0	0.62	0.85
Merged_peak_1215	chr2	105609226	105609426	intron	86706	Pax6	paired box 6	protein-coding	Mysm1_peak	YES	NO	NO	1.64	0	0	0
Merged_peak_1216	chr4	57464003	57464203	Intergenic	-86939	1700042G15Rik	RIKEN cDNA 1700042G15 gene	ncRNA	Mysm1_peak	YES	NO	NO	6.3	1.18	1.46	0.85
Merged_peak_1217	chr10	125316133	125316333	Intergenic	-87042	Lrig3	leucine-rich repeats and immunoglobulin-like domains 3	protein-coding	Mysm1_peak	YES	NO	NO	1.99	1.18	0.42	0
Merged_peak_1218	chrX	49644111	49644311	intron	87147	Mir6384	microRNA 6384	ncRNA	Mysm1_peak	YES	NO	NO	2.5	0.59	0.21	0
Merged_peak_1219	chr2	21377112	21377312	intron	88018	Gpr158	G protein-coupled receptor 158	protein-coding	Mysm1_peak	YES	NO	NO	2.76	0	0.62	0.85
Merged_peak_1220	chr10	86868220	86868420	Intergenic	88085	Ascl1	achaete-scute complex homolog 1 (Drosophila)	protein-coding	Mysm1_peak	YES	NO	NO	2.76	0.59	0.83	0
Merged_peak_1221	chrX	78227528	78227728	Intergenic	-88355	Tmem47	transmembrane protein 47	protein-coding	Mysm1_peak	YES	NO	NO	4.32	0.59	1.25	0.85
Merged_peak_1222	chr5	58754744	58754944	Intergenic	89393	4930459L07Rik	RIKEN cDNA 4930459L07 gene	ncRNA	Mysm1_peak	YES	NO	NO	2.5	0	0.62	0
Merged_peak_1223	chrX	24818011	24818211	Intergenic	-89530	Gm5169	predicted gene 5169	protein-coding	Mysm1_peak	YES	NO	NO	6.21	0.59	1.25	0
Merged_peak_1224	chr1	164318352	164318552	intron	89709	Dnm3	dynamin 3	protein-coding	Mysm1_peak	YES	NO	NO	3.28	2.36	0	0
Merged_peak_1225	chr18	5501786	5501986	intron	-89972	Zeb1	zinc finger E-box binding homeobox 1	protein-coding	Mysm1_peak	YES	NO	NO	7.68	0	1.04	0.85
Merged_peak_1226	chr8	78062472	78062672	intron	89979	1700007B14Rik	RIKEN cDNA 1700007B14 gene	protein-coding	Mysm1_peak	YES	NO	NO	4.75	0	0.62	0.85
Merged_peak_1227	chr7	66393886	66394086	Intergenic	-90134	Ube3a	ubiquitin protein ligase E3A	protein-coding	Mysm1_peak	YES	NO	NO	4.4	0.59	0.62	0
Merged_peak_1228	chr8	71522292	71522492	Intergenic	-90243	Atp6v1b2	ATPase, H+ transporting, lysosomal V1 subunit B2	protein-coding	Mysm1_peak	YES	NO	NO	4.92	0.59	0.42	0
Merged_peak_1229	chr17	76169790	76169990	Intergenic	-90473	Gm4710	predicted gene 4710	ncRNA	Mysm1_peak	YES	NO	NO	1.21	0	0.62	0
Merged_peak_1230	chr6	126369216	126369416	Intergenic	-90612	Gm10415	predicted gene 10415	ncRNA	Mysm1_peak	YES	NO	NO	3.19	0	0.21	0
Merged_peak_1231	chrX	78224991	78225191	Intergenic	-90892	Tmem47	transmembrane protein 47	protein-coding	Mysm1_peak	YES	NO	NO	4.4	1.18	0.21	0.85
Merged_peak_1232	chr12	97376444	97376644	Intergenic	-91112	1700019M22Rik	NFX-like protein	pseudo	Mysm1_peak	YES	NO	NO	4.23	0	0.83	0.85
Merged_peak_1233	chrX	89352700	89352900	Intergenic	-91128	Mageb1	melanoma antigen, family B, 1	protein-coding	Mysm1_peak	YES	NO	NO	2.16	0	0.42	0.85
Merged_peak_1234	chr9	30638431	30638631	Intergenic	91506	Adamts15	a disintegrin-like and metallopeptidase (reprolysin type) with thrombospondin type 1 motif, 15	protein-coding	Mysm1_peak	YES	NO	NO	2.76	0.59	0	0
Merged_peak_1235	chr8	116258784	116258984	intron	91771	Syce1l	synaptonemal complex central element protein 1 like	protein-coding	Mysm1_peak	YES	NO	NO	2.59	1.18	0.83	0
Merged_peak_1236	chrX	24820358	24820558	Intergenic	-91877	Gm5169	predicted gene 5169	protein-coding	Mysm1_peak	YES	NO	NO	5.27	0.59	1.04	0
Merged_peak_1237	chr15	9586188	9586388	intron	92335	Spef2	sperm flagellar 2	protein-coding	Mysm1_peak	YES	NO	NO	1.38	0.59	0.42	0
Merged_peak_1238	chr1	96786304	96786504	Intergenic	92385	4930440C22Rik	RIKEN cDNA 4930440C22 gene	ncRNA	Mysm1_peak	YES	NO	NO	1.99	1.18	0.83	0
Merged_peak_1239	chr8	78064969	78065169	intron	92476	1700007B14Rik	RIKEN cDNA 1700007B14 gene	protein-coding	Mysm1_peak	YES	NO	NO	5.96	0.59	0.42	1.7
Merged_peak_1240	chr12	23083094	23083294	Intergenic	92497	2410018L13Rik	RIKEN cDNA 2410018L13 gene	ncRNA	Mysm1_peak	YES	NO	NO	2.24	0	0.62	0
Merged_peak_1241	chr18	59427399	59427599	intron	92505	Chsy3	chondroitin sulfate synthase 3	protein-coding	Mysm1_peak	YES	NO	NO	5.52	0.59	0.83	2.56
Merged_peak_1242	chr7	66391400	66391600	Intergenic	-92620	Ube3a	ubiquitin protein ligase E3A	protein-coding	Mysm1_peak	YES	NO	NO	3.45	0.59	0.62	0.85
Merged_peak_1243	chr7	71176369	71176569	Intergenic	-92668	Klf13	Kruppel-like factor 13	protein-coding	Mysm1_peak	YES	NO	NO	1.9	1.77	0	0
Merged_peak_1244	chr1	157098543	157098743	Intergenic	92810	Stx6	syntaxin 6	protein-coding	Mysm1_peak	YES	NO	NO	2.93	0	0.21	0
Merged_peak_1245	chr10	67876634	67876834	Intergenic	-92844	4930545H06Rik	RIKEN cDNA 4930545H06 gene	ncRNA	Mysm1_peak	YES	NO	NO	6.73	0.59	1.46	2.56
Merged_peak_1246	chr9	43758393	43758593	Intergenic	-92974	Thy1	thymus cell antigen 1, theta	protein-coding	Mysm1_peak	YES	NO	NO	3.11	0.59	0.83	0.85
Merged_peak_1247	chr7	34621760	34621960	Intergenic	93042	Scgb1b24	secretoglobin, family 1B, member 24	protein-coding	Mysm1_peak	YES	NO	NO	8.37	0	1.25	0.85
Merged_peak_1248	chr17	85924079	85924279	Intergenic	93557	Six3os1	SIX homeobox 3, opposite strand 1	ncRNA	Mysm1_peak	YES	NO	NO	2.76	0	0.62	0
Merged_peak_1249	chr12	97379274	97379474	Intergenic	-93942	1700019M22Rik	NFX-like protein	pseudo	Mysm1_peak	YES	NO	NO	5.09	1.18	0.83	2.56
Merged_peak_1250	chr6	43710266	43710466	Intergenic	-94089	Tpk1	thiamine pyrophosphokinase	protein-coding	Mysm1_peak	YES	NO	NO	3.11	0.59	0.83	0
Merged_peak_1251	chr4	48977356	48977556	Intergenic	-94878	Plppr1	phospholipid phosphatase related 1	protein-coding	Mysm1_peak	YES	NO	NO	2.68	2.36	0	0.85
Merged_peak_1252	chr13	63246175	63246375	intron	-95063	2010111I01Rik	RIKEN cDNA 2010111I01 gene	protein-coding	Mysm1_peak	YES	NO	NO	5.7	0	0.62	0.85
Merged_peak_1253	chr16	50336964	50337164	intron	95438	Bbx	bobby sox homolog (Drosophila)	protein-coding	Mysm1_peak	YES	NO	NO	2.5	0	0.83	0.85
Merged_peak_1254	chr18	56989327	56989527	intron	95775	March3	membrane-associated ring finger (C3HC4) 3	protein-coding	Mysm1_peak	YES	NO	NO	4.06	1.18	1.04	0.85
Merged_peak_1255	chr8	33124447	33124647	Intergenic	-95872	Nrg1	neuregulin 1	protein-coding	Mysm1_peak	YES	NO	NO	1.47	0	0	0
Merged_peak_1256	chr6	54118755	54118955	intron	-95997	Chn2	chimerin 2	protein-coding	Mysm1_peak	YES	NO	NO	2.16	0	0.42	0
Merged_peak_1257	chr6	43712682	43712882	Intergenic	-96505	Tpk1	thiamine pyrophosphokinase	protein-coding	Mysm1_peak	YES	NO	NO	4.06	1.18	0.62	0.85
Merged_peak_1258	chr14	22415742	22415942	intron	96835	Kat6b	K(lysine) acetyltransferase 6B	protein-coding	Mysm1_peak	YES	NO	NO	3.45	0	0.83	0.85
Merged_peak_1259	chr1	12512875	12513075	Intergenic	96908	Mir6341	microRNA 6341	ncRNA	Mysm1_peak	YES	NO	NO	3.63	0.59	0.42	1.7
Merged_peak_1260	chr2	33866210	33866410	Intergenic	96945	C230014O12Rik	RIKEN cDNA C230014O12 gene	ncRNA	Mysm1_peak	YES	NO	NO	2.42	0.59	1.04	0
Merged_peak_1261	chr19	19282643	19282843	Intergenic	-97057	Rorb	RAR-related orphan receptor beta	protein-coding	Mysm1_peak	YES	NO	NO	2.68	0	1.25	0
Merged_peak_1262	chr7	127141039	127141239	Intergenic	97514	Lyrm1	LYR motif containing 1	protein-coding	Mysm1_peak	YES	NO	NO	3.37	0.59	0.62	0
Merged_peak_1263	chr7	97722072	97722272	Intergenic	-97667	Tmem126b	transmembrane protein 126B	protein-coding	Mysm1_peak	YES	NO	NO	2.85	0.59	1.04	0
Merged_peak_1264	chr13	63243454	63243654	intron	-97784	2010111I01Rik	RIKEN cDNA 2010111I01 gene	protein-coding	Mysm1_peak	YES	NO	NO	5.18	0.59	0.83	0.85
Merged_peak_1265	chr16	50334477	50334677	intron	97925	Bbx	bobby sox homolog (Drosophila)	protein-coding	Mysm1_peak	YES	NO	NO	3.28	0.59	0.62	1.7
Merged_peak_1266	chr18	56986972	56987172	intron	98130	March3	membrane-associated ring finger (C3HC4) 3	protein-coding	Mysm1_peak	YES	NO	NO	2.33	0	0.21	0.85
Merged_peak_1267	chr1	178045319	178045519	intron	98654	Pld5	phospholipase D family, member 5	protein-coding	Mysm1_peak	YES	NO	NO	2.68	0.59	0.42	0
Merged_peak_1268	chr13	114098488	114098688	Intergenic	98721	Esm1	endothelial cell-specific molecule 1	protein-coding	Mysm1_peak	YES	NO	NO	4.06	0	1.04	0
Merged_peak_1269	chr8	16267504	16267704	intron	-98766	Mir3106	microRNA 3106	ncRNA	Mysm1_peak	YES	NO	NO	1.55	0	0.62	0
Merged_peak_1270	chr10	83284471	83284671	Intergenic	98961	1500009L16Rik	RIKEN cDNA 1500009L16 gene	protein-coding	Mysm1_peak	YES	NO	NO	2.76	1.18	0.83	0
Merged_peak_1271	chr1	12882141	12882341	intron	98975	Slco5a1	solute carrier organic anion transporter family, member 5A1	protein-coding	Mysm1_peak	YES	NO	NO	2.93	0	0.62	0.85
Merged_peak_1272	chr2	110691276	110691476	intron	99025	Ano3	anoctamin 3	protein-coding	Mysm1_peak	YES	NO	NO	3.54	1.18	0.83	1.7
Merged_peak_1273	chr1	191325737	191325937	Intergenic	-99685	Kcnk2	potassium channel, subfamily K, member 2	protein-coding	Mysm1_peak	YES	NO	NO	4.23	0	0.83	0.85
Merged_peak_1274	chr17	17639757	17639957	Intergenic	100207	Lix1	limb expression 1 homolog (chicken)	protein-coding	Mysm1_peak	YES	NO	NO	2.24	1.18	0	0
Merged_peak_1275	chr16	29878231	29878431	Intergenic	100879	Gm1968	predicted gene 1968	ncRNA	Mysm1_peak	YES	NO	NO	3.19	0	0.42	0
Merged_peak_1276	chr1	154903468	154903668	intron	101337	Nmnat2	nicotinamide nucleotide adenylyltransferase 2	protein-coding	Mysm1_peak	YES	NO	NO	2.85	1.18	0.21	0
Merged_peak_1277	chr10	89936743	89936943	intron	-101629	Anks1b	ankyrin repeat and sterile alpha motif domain containing 1B	protein-coding	Mysm1_peak	YES	NO	NO	3.02	0.59	1.25	1.7
Merged_peak_1278	chrX	88035166	88035366	Intergenic	-102215	Gm44	predicted gene 44	protein-coding	Mysm1_peak	YES	NO	NO	3.54	0.59	0.62	0.85
Merged_peak_1279	chr2	20108805	20109005	Intergenic	-102635	Etl4	enhancer trap locus 4	protein-coding	Mysm1_peak	YES	NO	NO	7.42	1.77	0.21	0
Merged_peak_1280	chr8	40625089	40625289	Intergenic	102843	Msr1	macrophage scavenger receptor 1	protein-coding	Mysm1_peak	YES	NO	NO	2.93	1.77	1.04	2.56
Merged_peak_1281	chr4	73785307	73785507	intron	-102994	Kdm4c	lysine (K)-specific demethylase 4C	protein-coding	Mysm1_peak	YES	NO	NO	6.13	0	1.87	0
Merged_peak_1282	chr6	94790369	94790569	Intergenic	-103359	4930511E03Rik	RIKEN cDNA 4930511E03 gene	ncRNA	Mysm1_peak	YES	NO	NO	2.16	0.59	0.42	0
Merged_peak_1283	chr4	19104379	19104579	Intergenic	-103518	Cngb3	cyclic nucleotide gated channel beta 3	protein-coding	Mysm1_peak	YES	NO	NO	3.11	2.36	0.62	0
Merged_peak_1284	chr1	32125822	32126022	Intergenic	-103729	Khdrbs2	KH domain containing, RNA binding, signal transduction associated 2	protein-coding	Mysm1_peak	YES	NO	NO	3.88	0	0.42	0
Merged_peak_1285	chr16	79195266	79195466	Intergenic	-104024	Tmprss15	transmembrane protease, serine 15	protein-coding	Mysm1_peak	YES	NO	NO	2.24	0	0.83	0.85
Merged_peak_1286	chr1	133319517	133319717	intron	104321	Srgap2	SLIT-ROBO Rho GTPase activating protein 2	protein-coding	Mysm1_peak	YES	NO	NO	1.73	2.36	1.04	0
Merged_peak_1287	chr4	130671274	130671474	Intergenic	-104985	A930031H19Rik	RIKEN cDNA A930031H19 gene	ncRNA	Mysm1_peak	YES	NO	NO	8.63	0.59	0.62	0.85
Merged_peak_1288	chr2	20106232	20106432	Intergenic	-105208	Etl4	enhancer trap locus 4	protein-coding	Mysm1_peak	YES	NO	NO	3.71	0.59	0.62	0
Merged_peak_1289	chr5	70088784	70088984	Intergenic	-105360	Gnpda2	glucosamine-6-phosphate deaminase 2	protein-coding	Mysm1_peak	YES	NO	NO	4.66	0.59	1.04	0
Merged_peak_1290	chr5	24898879	24899079	intron	105622	Kmt2c	lysine (K)-specific methyltransferase 2C	protein-coding	Mysm1_peak	YES	NO	NO	2.33	0	0.42	0.85
Merged_peak_1291	chr13	54044218	54044418	Intergenic	105831	Drd1	dopamine receptor D1	protein-coding	Mysm1_peak	YES	NO	NO	2.68	0	1.04	1.7
Merged_peak_1292	chr1	161056490	161056690	Intergenic	-105867	Rfwd2	ring finger and WD repeat domain 2	protein-coding	Mysm1_peak	YES	NO	NO	2.93	1.77	0	0.85
Merged_peak_1293	chr6	7901035	7901235	Intergenic	105911	C1galt1	core 1 synthase, glycoprotein-N-acetylgalactosamine 3-beta-galactosyltransferase, 1	protein-coding	Mysm1_peak	YES	NO	NO	2.76	0.59	0.62	0.85
Merged_peak_1294	chr2	43710158	43710358	intron	105914	Arhgap15	Rho GTPase activating protein 15	protein-coding	Mysm1_peak	YES	NO	NO	1.81	0.59	0.21	0
Merged_peak_1295	chr16	15743841	15744041	intron	105982	Prkdc	protein kinase, DNA activated, catalytic polypeptide	protein-coding	Mysm1_peak	YES	NO	NO	2.07	0	0.62	0
Merged_peak_1296	chr1	32123073	32123273	Intergenic	-106478	Khdrbs2	KH domain containing, RNA binding, signal transduction associated 2	protein-coding	Mysm1_peak	YES	NO	NO	2.59	2.95	0.62	0.85
Merged_peak_1297	chr3	33592271	33592471	Intergenic	-106734	Ttc14	tetratricopeptide repeat domain 14	protein-coding	Mysm1_peak	YES	NO	NO	3.97	1.18	0.42	0.85
Merged_peak_1298	chr16	25180026	25180226	Intergenic	-106777	Tprg	transformation related protein 63 regulated	protein-coding	Mysm1_peak	YES	NO	NO	2.24	0	0.83	0
Merged_peak_1299	chr2	75390174	75390374	Intergenic	-107042	Hnrnpa3	heterogeneous nuclear ribonucleoprotein A3	protein-coding	Mysm1_peak	YES	NO	NO	2.16	0.59	0.21	0
Merged_peak_1300	chr16	79198425	79198625	Intergenic	-107183	Tmprss15	transmembrane protease, serine 15	protein-coding	Mysm1_peak	YES	NO	NO	4.4	1.18	0.21	0
Merged_peak_1301	chr17	66579992	66580192	Intergenic	107232	Ddx11	DEAD/H (Asp-Glu-Ala-Asp/His) box helicase 11	protein-coding	Mysm1_peak	YES	NO	NO	1.55	1.18	0.83	0
Merged_peak_1302	chrX	156721071	156721271	Intergenic	-107451	Adgrg2	adhesion G protein-coupled receptor G2	protein-coding	Mysm1_peak	YES	NO	NO	2.93	0.59	0.62	0
Merged_peak_1303	chr4	47594945	47595145	Intergenic	107512	Sec61b	Sec61 beta subunit	protein-coding	Mysm1_peak	YES	NO	NO	3.71	0	0	0
Merged_peak_1304	chr10	117470127	117470327	Intergenic	107712	4933411E08Rik	RIKEN cDNA 4933411E08 gene	ncRNA	Mysm1_peak	YES	NO	NO	2.42	0	0.62	0
Merged_peak_1305	chr5	70091160	70091360	Intergenic	-107736	Gnpda2	glucosamine-6-phosphate deaminase 2	protein-coding	Mysm1_peak	YES	NO	NO	3.88	0.59	1.04	0.85
Merged_peak_1306	chr11	118446204	118446404	intron	108030	Engase	endo-beta-N-acetylglucosaminidase	protein-coding	Mysm1_peak	YES	NO	NO	15.28	2.36	0.42	0.85
Merged_peak_1307	chr16	15746106	15746306	intron	108247	Prkdc	protein kinase, DNA activated, catalytic polypeptide	protein-coding	Mysm1_peak	YES	NO	NO	2.5	0.59	0.83	0
Merged_peak_1308	chr18	63743614	63743814	Intergenic	108299	Txnl1	thioredoxin-like 1	protein-coding	Mysm1_peak	YES	NO	NO	3.02	1.77	1.04	0
Merged_peak_1309	chr6	24226335	24226535	Intergenic	-108343	Slc13a1	solute carrier family 13 (sodium/sulfate symporters), member 1	protein-coding	Mysm1_peak	YES	NO	NO	3.71	0.59	1.04	2.56
Merged_peak_1310	chr4	97139916	97140116	Intergenic	-108618	Nfia	nuclear factor I/A	protein-coding	Mysm1_peak	YES	NO	NO	5.01	0.59	0.83	0
Merged_peak_1311	chr1	29369167	29369367	Intergenic	-109066	Mir6342	microRNA 6342	ncRNA	Mysm1_peak	YES	NO	NO	2.5	1.77	0.62	0
Merged_peak_1312	chr16	48540418	48540618	intron	109168	Morc1	microrchidia 1	protein-coding	Mysm1_peak	YES	NO	NO	4.4	0.59	0.62	2.56
Merged_peak_1313	chrX	156718205	156718405	Intergenic	-110317	Adgrg2	adhesion G protein-coupled receptor G2	protein-coding	Mysm1_peak	YES	NO	NO	3.54	0	0.62	0
Merged_peak_1314	chrY	1536597	1536797	Intergenic	-110340	Zfy2	zinc finger protein 2, Y-linked	protein-coding	Mysm1_peak	YES	NO	NO	1.99	0	0.62	0
Merged_peak_1315	chrX	64202749	64202949	Intergenic	-110549	Mir465	microRNA 465	ncRNA	Mysm1_peak	YES	NO	NO	3.11	0.59	1.04	0
Merged_peak_1316	chr3	102384554	102384754	Intergenic	110812	Ngf	nerve growth factor	protein-coding	Mysm1_peak	YES	NO	NO	3.97	0	0	0
Merged_peak_1317	chr19	35151104	35151304	Intergenic	111318	Mir1950	microRNA 1950	ncRNA	Mysm1_peak	YES	NO	NO	4.75	0.59	0.83	0
Merged_peak_1318	chr2	43299223	43299423	Intergenic	-111522	Kynu	kynureninase (L-kynurenine hydrolase)	protein-coding	Mysm1_peak	YES	NO	NO	3.11	0	0.83	0
Merged_peak_1319	chr17	64511631	64511831	Intergenic	-111710	1110058D11Rik	RIKEN cDNA 1110058D11 gene	ncRNA	Mysm1_peak	YES	NO	NO	3.71	0.59	1.25	1.7
Merged_peak_1320	chr16	48543118	48543318	intron	111868	Morc1	microrchidia 1	protein-coding	Mysm1_peak	YES	NO	NO	3.19	2.36	0.42	2.56
Merged_peak_1321	chr14	101486979	101487179	Intergenic	112207	Prr30	proline rich 30	protein-coding	Mysm1_peak	YES	NO	NO	4.4	1.18	0.62	1.7
Merged_peak_1322	chr9	59026951	59027151	Intergenic	-112328	Adpgk	ADP-dependent glucokinase	protein-coding	Mysm1_peak	YES	NO	NO	3.54	0	1.67	0
Merged_peak_1323	chr13	35416570	35416770	Intergenic	-112753	1700019C18Rik	RIKEN cDNA 1700019C18 gene	ncRNA	Mysm1_peak	YES	NO	NO	4.06	0	0.83	4.26
Merged_peak_1324	chr4	6494114	6494314	Intergenic	-112796	Nsmaf	neutral sphingomyelinase (N-SMase) activation associated factor	protein-coding	Mysm1_peak	YES	NO	NO	3.71	0	0.83	0.85
Merged_peak_1325	chr1	106552038	106552238	Intergenic	-113258	Cdh20	cadherin 20	protein-coding	Mysm1_peak	YES	NO	NO	6.91	0.59	0.83	0.85
Merged_peak_1326	chr17	20071221	20071421	Intergenic	113848	Vmn2r104	vomeronasal 2, receptor 104	protein-coding	Mysm1_peak	YES	NO	NO	1.73	1.77	0	1.7
Merged_peak_1327	chr1	70112147	70112347	intron	114058	Spag16	sperm associated antigen 16	protein-coding	Mysm1_peak	YES	NO	NO	3.8	0	0.62	0
Merged_peak_1328	chr17	64514062	64514262	Intergenic	-114141	1110058D11Rik	RIKEN cDNA 1110058D11 gene	ncRNA	Mysm1_peak	YES	NO	NO	4.75	1.18	0.62	0
Merged_peak_1329	chr19	35153969	35154169	Intergenic	114183	Mir1950	microRNA 1950	ncRNA	Mysm1_peak	YES	NO	NO	4.92	0.59	0.83	1.7
Merged_peak_1330	chr14	4322937	4323137	Intergenic	-114765	2610042L04Rik	RIKEN cDNA 2610042L04 gene	protein-coding	Mysm1_peak	YES	NO	NO	1.04	0	1.25	0.85
Merged_peak_1331	chr18	89481751	89481951	intron	115032	Cd226	CD226 antigen	protein-coding	Mysm1_peak	YES	NO	NO	6.56	0.59	0.62	0
Merged_peak_1332	chr1	74026078	74026278	intron	-115138	6030407O03Rik	RIKEN cDNA 6030407O03 gene	ncRNA	Mysm1_peak	YES	NO	NO	3.8	2.95	0.21	0.85
Merged_peak_1333	chr10	89451984	89452184	intron	115830	Anks1b	ankyrin repeat and sterile alpha motif domain containing 1B	protein-coding	Mysm1_peak	YES	NO	NO	2.76	0	1.04	0.85
Merged_peak_1334	chr2	124319849	124320049	intron	-116083	Sema6d	sema domain, transmembrane domain (TM), and cytoplasmic domain, (semaphorin) 6D	protein-coding	Mysm1_peak	YES	NO	NO	2.16	2.36	0.42	0.85
Merged_peak_1335	chr2	7434051	7434251	Intergenic	-116326	Celf2	CUGBP, Elav-like family member 2	protein-coding	Mysm1_peak	YES	NO	NO	1.64	0	0	0
Merged_peak_1336	chr1	160770943	160771143	intron	116526	Pappa2	pappalysin 2	protein-coding	Mysm1_peak	YES	NO	NO	4.14	0.59	0.83	0.85
Merged_peak_1337	chr2	168299185	168299385	Intergenic	116580	Nfatc2	nuclear factor of activated T cells, cytoplasmic, calcineurin dependent 2	protein-coding	Mysm1_peak	YES	NO	NO	6.39	1.18	1.04	5.11
Merged_peak_1338	chr19	37889777	37889977	Intergenic	117579	Cyp26a1	cytochrome P450, family 26, subfamily a, polypeptide 1	protein-coding	Mysm1_peak	YES	NO	NO	1.81	0	0.42	0
Merged_peak_1339	chr18	89484351	89484551	intron	117632	Cd226	CD226 antigen	protein-coding	Mysm1_peak	YES	NO	NO	7.51	1.18	0.62	0.85
Merged_peak_1340	chrX	41603477	41603677	Intergenic	117937	Dcaf12l2	DDB1 and CUL4 associated factor 12-like 2	protein-coding	Mysm1_peak	YES	NO	NO	2.76	1.18	0.83	0.85
Merged_peak_1341	chr1	160769494	160769694	intron	117975	Pappa2	pappalysin 2	protein-coding	Mysm1_peak	YES	NO	NO	4.83	0	0.42	0.85
Merged_peak_1342	chr5	58962145	58962345	Intergenic	-118008	4930459L07Rik	RIKEN cDNA 4930459L07 gene	ncRNA	Mysm1_peak	YES	NO	NO	2.93	2.95	0.83	0
Merged_peak_1343	chr10	89454501	89454701	intron	118347	Anks1b	ankyrin repeat and sterile alpha motif domain containing 1B	protein-coding	Mysm1_peak	YES	NO	NO	2.5	0.59	0.42	0.85
Merged_peak_1344	chr7	123766584	123766784	Intergenic	118801	Nucb2	nucleobindin 2	protein-coding	Mysm1_peak	YES	NO	NO	2.24	1.18	0.83	0.85
Merged_peak_1345	chr5	16862897	16863097	Intergenic	-118943	Speer4f1	spermatogenesis associated glutamate (E)-rich protein 4F1	protein-coding	Mysm1_peak	YES	NO	NO	3.19	0	0.42	0.85
Merged_peak_1346	chr4	139642807	139643007	intron	-118966	Klhdc7a	kelch domain containing 7A	protein-coding	Mysm1_peak	YES	NO	NO	1.73	0	0.21	0
Merged_peak_1347	chr2	106654909	106655109	intron	119251	Mpped2	metallophosphoesterase domain containing 2	protein-coding	Mysm1_peak	YES	NO	NO	1.21	0	0	0
Merged_peak_1348	chr2	11818979	11819179	Intergenic	119699	Ankrd16	ankyrin repeat domain 16	protein-coding	Mysm1_peak	YES	NO	NO	1.81	0.59	0.83	0
Merged_peak_1349	chr7	80126950	80127150	Intergenic	119904	Gm6567	predicted gene 6567	ncRNA	Mysm1_peak	YES	NO	NO	1.81	1.18	0.42	0
Merged_peak_1350	chr17	79633984	79634184	Intergenic	120347	Cdc42ep3	CDC42 effector protein (Rho GTPase binding) 3	protein-coding	Mysm1_peak	YES	NO	NO	4.06	0	1.04	0
Merged_peak_1351	chr15	72520299	72520499	intron	120355	Peg13	paternally expressed 13	ncRNA	Mysm1_peak	YES	NO	NO	14.24	2.36	1.25	6.82
Merged_peak_1352	chr1	141959306	141959506	Intergenic	120582	Cfh	complement component factor h	protein-coding	Mysm1_peak	YES	NO	NO	1.12	1.18	0.83	0.85
Merged_peak_1353	chr5	58964873	58965073	Intergenic	-120736	4930459L07Rik	RIKEN cDNA 4930459L07 gene	ncRNA	Mysm1_peak	YES	NO	NO	4.23	0	0.42	1.7
Merged_peak_1354	chr18	14511491	14511691	Intergenic	120776	8430422H06Rik	RIKEN cDNA 8430422H06 gene	ncRNA	Mysm1_peak	YES	NO	NO	3.02	0.59	0.21	0
Merged_peak_1355	chr1	71270339	71270539	Intergenic	-120893	Bard1	BRCA1 associated RING domain 1	protein-coding	Mysm1_peak	YES	NO	NO	2.68	1.18	0.42	0
Merged_peak_1356	chr3	22273176	22273376	Intergenic	122984	Rprl2	ribonuclease P RNA-like 2	ncRNA	Mysm1_peak	YES	NO	NO	4.32	1.18	1.04	0
Merged_peak_1357	chr2	58875010	58875210	intron	123574	Ccdc148	coiled-coil domain containing 148	protein-coding	Mysm1_peak	YES	NO	NO	2.07	0	2.29	0
Merged_peak_1358	chr8	29319099	29319299	Intergenic	-123874	Gm8096	3-phosphoglycerate dehydrogenase pseudogene	pseudo	Mysm1_peak	YES	NO	NO	3.02	0.59	1.46	3.41
Merged_peak_1359	chr10	23381200	23381400	Intergenic	123957	Snora33	small nucleolar RNA, H/ACA box 33	snoRNA	Mysm1_peak	YES	NO	NO	3.97	0.59	0.42	0.85
Merged_peak_1360	chr13	31208752	31208952	Intergenic	124103	4930401O12Rik	RIKEN cDNA 4930401O12 gene	ncRNA	Mysm1_peak	YES	NO	NO	4.06	0	0.42	0
Merged_peak_1361	chr1	181323586	181323786	intron	124448	Smyd3	SET and MYND domain containing 3	protein-coding	Mysm1_peak	YES	NO	NO	3.88	0.59	1.25	0
Merged_peak_1362	chr3	22275726	22275926	Intergenic	125534	Rprl2	ribonuclease P RNA-like 2	ncRNA	Mysm1_peak	YES	NO	NO	4.49	1.18	0.83	0
Merged_peak_1363	chr9	82597199	82597399	Intergenic	-126114	Irak1bp1	interleukin-1 receptor-associated kinase 1 binding protein 1	protein-coding	Mysm1_peak	YES	NO	NO	3.28	1.18	0.62	0
Merged_peak_1364	chr1	181321220	181321420	intron	126814	Smyd3	SET and MYND domain containing 3	protein-coding	Mysm1_peak	YES	NO	NO	5.87	0	0.83	0.85
Merged_peak_1365	chr1	181321119	181321319	intron	126915	Smyd3	SET and MYND domain containing 3	protein-coding	Mysm1_peak	YES	NO	NO	3.97	0	0.62	0.85
Merged_peak_1366	chr9	76520431	76520631	Intergenic	-126920	Fam83b	family with sequence similarity 83, member B	protein-coding	Mysm1_peak	YES	NO	NO	4.23	0.59	0.42	0
Merged_peak_1367	chr1	156700023	156700223	Intergenic	-127073	Cacna1e	calcium channel, voltage-dependent, R type, alpha 1E subunit	protein-coding	Mysm1_peak	YES	NO	NO	3.54	1.18	0.42	0
Merged_peak_1368	chr4	89083946	89084146	intron	-127105	Cdkn2b	cyclin-dependent kinase inhibitor 2B (p15, inhibits CDK4)	protein-coding	Mysm1_peak	YES	NO	NO	4.06	1.18	1.04	0
Merged_peak_1369	chr9	82595511	82595711	Intergenic	-127802	Irak1bp1	interleukin-1 receptor-associated kinase 1 binding protein 1	protein-coding	Mysm1_peak	YES	NO	NO	3.54	0	0.42	0
Merged_peak_1370	chr8	116528839	116529039	Intergenic	-128535	Nudt7	nudix (nucleoside diphosphate linked moiety X)-type motif 7	protein-coding	Mysm1_peak	YES	NO	NO	2.24	0	0.21	0
Merged_peak_1371	chr6	18945208	18945408	Intergenic	128990	Ankrd7	ankyrin repeat domain 7	protein-coding	Mysm1_peak	YES	NO	NO	5.96	0.59	0.21	0
Merged_peak_1372	chr8	129340656	129340856	Intergenic	129065	Tomm20	translocase of outer mitochondrial membrane 20 homolog (yeast)	protein-coding	Mysm1_peak	YES	NO	NO	5.61	1.77	0.83	1.7
Merged_peak_1373	chr16	74540225	74540425	Intergenic	-129168	Robo2	roundabout homolog 2 (Drosophila)	protein-coding	Mysm1_peak	YES	NO	NO	2.93	0	0.62	0
Merged_peak_1374	chr15	93628252	93628452	Intergenic	129190	9430014N10Rik	RIKEN cDNA 9430014N10 gene	ncRNA	Mysm1_peak	YES	NO	NO	3.02	0.59	0.42	0
Merged_peak_1375	chr3	124977377	124977577	Intergenic	-129532	Ndst4	N-deacetylase/N-sulfotransferase (heparin glucosaminyl) 4	protein-coding	Mysm1_peak	YES	NO	NO	0.86	1.18	0.21	0
Merged_peak_1376	chr18	21940371	21940571	Intergenic	-129602	Klhl14	kelch-like 14	protein-coding	Mysm1_peak	YES	NO	NO	4.57	0	0.83	0
Merged_peak_1377	chr2	146498984	146499184	Intergenic	130417	4933406D12Rik	RIKEN cDNA 4933406D12 gene	ncRNA	Mysm1_peak	YES	NO	NO	2.16	0	0.21	0
Merged_peak_1378	chr8	65299148	65299348	Intergenic	-130781	Spock3	sparc/osteonectin, cwcv and kazal-like domains proteoglycan 3	protein-coding	Mysm1_peak	YES	NO	NO	2.24	0.59	0.21	0
Merged_peak_1379	chr10	5408517	5408717	intron	131139	Syne1	spectrin repeat containing, nuclear envelope 1	protein-coding	Mysm1_peak	YES	NO	NO	3.37	0	0.21	0
Merged_peak_1380	chr18	54450427	54450627	Intergenic	-131422	Redrum	Redrum, erythroid developmental long intergenic non-protein coding transcript	ncRNA	Mysm1_peak	YES	NO	NO	3.19	0.59	0.83	0.85
Merged_peak_1381	chr1	24333782	24333982	intron	131840	Col9a1	collagen, type IX, alpha 1	protein-coding	Mysm1_peak	YES	NO	NO	2.42	0	0.42	0
Merged_peak_1382	chrX	138956830	138957030	Intergenic	-131852	Acsl4	acyl-CoA synthetase long-chain family member 4	protein-coding	Mysm1_peak	YES	NO	NO	4.57	0.59	0.42	0
Merged_peak_1383	chr1	56562248	56562448	Intergenic	131947	Hsfy2	heat shock transcription factor, Y-linked 2	protein-coding	Mysm1_peak	YES	NO	NO	1.64	0.59	0.21	0
Merged_peak_1384	chrX	27118830	27119030	Intergenic	132194	Gm10058	predicted gene 10058	protein-coding	Mysm1_peak	YES	NO	NO	2.76	0.59	0.83	0.85
Merged_peak_1385	chrX	28126595	28126795	Intergenic	132215	Gm10058	predicted gene 10058	protein-coding	Mysm1_peak	YES	NO	NO	3.02	1.18	0.42	0
Merged_peak_1386	chr4	87900759	87900959	intron	132915	Mir491	microRNA 491	ncRNA	Mysm1_peak	YES	NO	NO	2.93	0.59	0.42	1.7
Merged_peak_1387	chr6	26014512	26014712	Intergenic	133186	Gm20756	predicted gene, 20756	ncRNA	Mysm1_peak	YES	NO	NO	4.49	0.59	1.04	0
Merged_peak_1388	chrX	115727627	115727827	Intergenic	-133381	Tgif2lx2	TGFB-induced factor homeobox 2-like, X-linked 2	protein-coding	Mysm1_peak	YES	NO	NO	3.37	0	0.62	0.85
Merged_peak_1389	chr17	58997186	58997386	Intergenic	133512	Pdzph1	PDZ and pleckstrin homology domains 1	protein-coding	Mysm1_peak	YES	NO	NO	1.81	0.59	0.42	0
Merged_peak_1390	chr10	5410903	5411103	intron	133525	Syne1	spectrin repeat containing, nuclear envelope 1	protein-coding	Mysm1_peak	YES	NO	NO	4.66	1.18	0.62	0
Merged_peak_1391	chr18	54447922	54448122	Intergenic	-133927	Redrum	Redrum, erythroid developmental long intergenic non-protein coding transcript	ncRNA	Mysm1_peak	YES	NO	NO	4.4	1.18	0.21	1.7
Merged_peak_1392	chrX	138959322	138959522	Intergenic	-134344	Acsl4	acyl-CoA synthetase long-chain family member 4	protein-coding	Mysm1_peak	YES	NO	NO	3.11	1.18	0.62	1.7
Merged_peak_1393	chr1	128524055	128524255	intron	-134651	Nckap5	NCK-associated protein 5	protein-coding	Mysm1_peak	YES	NO	NO	3.45	0.59	0.21	0
Merged_peak_1394	chrX	27116322	27116522	Intergenic	134702	Gm10058	predicted gene 10058	protein-coding	Mysm1_peak	YES	NO	NO	4.4	0	0.62	1.7
Merged_peak_1395	chrX	28124001	28124201	Intergenic	134809	Gm10058	predicted gene 10058	protein-coding	Mysm1_peak	YES	NO	NO	2.42	0	0.83	0.85
Merged_peak_1396	chr12	5058897	5059097	Intergenic	134838	Atad2b	ATPase family, AAA domain containing 2B	protein-coding	Mysm1_peak	YES	NO	NO	5.18	0	0.83	0
Merged_peak_1397	chr2	78960587	78960787	Intergenic	-134896	Itga4	integrin alpha 4	protein-coding	Mysm1_peak	YES	NO	NO	4.4	0.59	1.04	0
Merged_peak_1398	chr1	127197255	127197455	Intergenic	134949	Actr3	ARP3 actin-related protein 3	protein-coding	Mysm1_peak	YES	NO	NO	1.04	1.18	0.83	0
Merged_peak_1399	chr1	51670312	51670512	Intergenic	-135169	Nabp1	nucleic acid binding protein 1	protein-coding	Mysm1_peak	YES	NO	NO	2.33	0.59	0.42	0
Merged_peak_1400	chr4	87903173	87903373	intron	135329	Mir491	microRNA 491	ncRNA	Mysm1_peak	YES	NO	NO	2.16	0	0.83	0.85
Merged_peak_1401	chrX	115730082	115730282	Intergenic	-135836	Tgif2lx2	TGFB-induced factor homeobox 2-like, X-linked 2	protein-coding	Mysm1_peak	YES	NO	NO	2.93	1.18	0.21	4.26
Merged_peak_1402	chr6	26017331	26017531	Intergenic	136005	Gm20756	predicted gene, 20756	ncRNA	Mysm1_peak	YES	NO	NO	4.83	0.59	1.25	0
Merged_peak_1403	chr6	22101743	22101943	intron	-136384	Wnt16	wingless-type MMTV integration site family, member 16	protein-coding	Mysm1_peak	YES	NO	NO	3.37	0.59	1.46	1.7
Merged_peak_1404	chr1	166589657	166589857	Intergenic	-137106	Dpt	dermatopontin	protein-coding	Mysm1_peak	YES	NO	NO	5.44	0.59	0.83	0.85
Merged_peak_1405	chr1	128526512	128526712	intron	-137108	Nckap5	NCK-associated protein 5	protein-coding	Mysm1_peak	YES	NO	NO	4.66	0	0.21	1.7
Merged_peak_1406	chr18	23059869	23060069	intron	137195	Nol4	nucleolar protein 4	protein-coding	Mysm1_peak	YES	NO	NO	4.06	0	0.62	2.56
Merged_peak_1407	chr6	63344019	63344219	intron	137268	Grid2	glutamate receptor, ionotropic, delta 2	protein-coding	Mysm1_peak	YES	NO	NO	1.64	0	0.21	0
Merged_peak_1408	chr12	5061385	5061585	Intergenic	137326	Atad2b	ATPase family, AAA domain containing 2B	protein-coding	Mysm1_peak	YES	NO	NO	5.96	0	0	0.85
Merged_peak_1409	chr3	31663624	31663824	Intergenic	-137901	Kcnmb2	potassium large conductance calcium-activated channel, subfamily M, beta member 2	protein-coding	Mysm1_peak	YES	NO	NO	3.11	1.18	0.62	0.85
Merged_peak_1410	chr2	10955485	10955685	Intergenic	-138424	Prkcq	protein kinase C, theta	protein-coding	Mysm1_peak	YES	NO	NO	0.35	0.59	0.62	0
Merged_peak_1411	chr1	142691338	142691538	Intergenic	-138459	4930590L20Rik	RIKEN cDNA 4930590L20 gene	ncRNA	Mysm1_peak	YES	NO	NO	4.4	0	1.25	0
Merged_peak_1412	chr15	64892905	64893105	Intergenic	-139147	Adcy8	adenylate cyclase 8	protein-coding	Mysm1_peak	YES	NO	NO	3.11	0	1.04	0
Merged_peak_1413	chr8	11979619	11979819	Intergenic	139198	Tex29	testis expressed 29	protein-coding	Mysm1_peak	YES	NO	NO	1.47	1.77	0.42	0.85
Merged_peak_1414	chr15	9817887	9818087	Intergenic	-139364	Spef2	sperm flagellar 2	protein-coding	Mysm1_peak	YES	NO	NO	11.05	0	0.83	0
Merged_peak_1415	chr6	116979003	116979203	Intergenic	-139450	Cxcl12	chemokine (C-X-C motif) ligand 12	protein-coding	Mysm1_peak	YES	NO	NO	4.66	0	0	0
Merged_peak_1416	chr2	117787094	117787294	intron	139530	4930412B13Rik	RIKEN cDNA 4930412B13 gene	ncRNA	Mysm1_peak	YES	NO	NO	2.59	2.36	0.21	0.85
Merged_peak_1417	chr1	166587112	166587312	Intergenic	-139651	Dpt	dermatopontin	protein-coding	Mysm1_peak	YES	NO	NO	5.44	0	0.42	0
Merged_peak_1418	chr15	68619094	68619294	Intergenic	-139656	Khdrbs3	KH domain containing, RNA binding, signal transduction associated 3	protein-coding	Mysm1_peak	YES	NO	NO	4.57	0.59	0.62	0
Merged_peak_1419	chrX	56024759	56024959	Intergenic	-139779	4930550L24Rik	RIKEN cDNA 4930550L24 gene	protein-coding	Mysm1_peak	YES	NO	NO	3.02	0	0	3.41
Merged_peak_1420	chr3	31661163	31661363	Intergenic	-140362	Kcnmb2	potassium large conductance calcium-activated channel, subfamily M, beta member 2	protein-coding	Mysm1_peak	YES	NO	NO	3.8	0	0.21	0
Merged_peak_1421	chr17	85877174	85877374	Intergenic	140462	Six3os1	SIX homeobox 3, opposite strand 1	ncRNA	Mysm1_peak	YES	NO	NO	4.14	0.59	1.04	0.85
Merged_peak_1422	chrX	95203428	95203628	Intergenic	-140568	Ar	androgen receptor	protein-coding	Mysm1_peak	YES	NO	NO	2.93	0	1.04	1.7
Merged_peak_1423	chr1	12274960	12275160	Intergenic	-141007	Mir6341	microRNA 6341	ncRNA	Mysm1_peak	YES	NO	NO	1.9	1.18	0.83	2.56
Merged_peak_1424	chr13	104412964	104413164	Intergenic	141598	Srek1	splicing regulatory glutamine/lysine-rich protein 1	protein-coding	Mysm1_peak	YES	NO	NO	3.8	0.59	0.42	0.85
Merged_peak_1425	chr1	128247728	128247928	intron	141676	Nckap5	NCK-associated protein 5	protein-coding	Mysm1_peak	YES	NO	NO	3.45	1.77	0.83	0.85
Merged_peak_1426	chr13	32731796	32731996	Intergenic	141752	Mylk4	myosin light chain kinase family, member 4	protein-coding	Mysm1_peak	YES	NO	NO	3.28	0	0.42	0
Merged_peak_1427	chr8	8990063	8990263	Intergenic	142125	4933430N04Rik	RIKEN cDNA 4933430N04 gene	ncRNA	Mysm1_peak	YES	NO	NO	3.19	1.18	0.83	0.85
Merged_peak_1428	chr2	34467910	34468110	intron	142742	Gapvd1	GTPase activating protein and VPS9 domains 1	protein-coding	Mysm1_peak	YES	NO	NO	3.37	1.18	0.21	0
Merged_peak_1429	chr15	41845421	41845621	Intergenic	-144255	Abra	actin-binding Rho activating protein	protein-coding	Mysm1_peak	YES	NO	NO	2.16	0	0.21	0.85
Merged_peak_1430	chr17	51154234	51154434	intron	144369	Tbc1d5	TBC1 domain family, member 5	protein-coding	Mysm1_peak	YES	NO	NO	1.73	0.59	1.25	0
Merged_peak_1431	chr6	99820879	99821079	Intergenic	-144593	Prok2	prokineticin 2	protein-coding	Mysm1_peak	YES	NO	NO	2.24	0.59	0.21	0
Merged_peak_1432	chr1	125797072	125797272	intron	144964	Dpp10	dipeptidylpeptidase 10	protein-coding	Mysm1_peak	YES	NO	NO	2.93	0.59	0.62	0
Merged_peak_1433	chr16	39048170	39048370	Intergenic	145812	Igsf11	immunoglobulin superfamily, member 11	protein-coding	Mysm1_peak	YES	NO	NO	2.59	0.59	0.42	0.85
Merged_peak_1434	chrX	62446693	62446893	Intergenic	145974	Ctag2	cancer/testis antigen 2	protein-coding	Mysm1_peak	YES	NO	NO	2.93	1.18	0.83	0.85
Merged_peak_1435	chr2	144921575	144921775	Intergenic	-146672	Slc24a3	solute carrier family 24 (sodium/potassium/calcium exchanger), member 3	protein-coding	Mysm1_peak	YES	NO	NO	2.76	0.59	0.62	0.85
Merged_peak_1436	chr2	179002314	179002514	Intergenic	-147227	4930591A17Rik	RIKEN cDNA 4930591A17 gene	protein-coding	Mysm1_peak	YES	NO	NO	1.55	0.59	0	0.85
Merged_peak_1437	chr14	42986025	42986225	Intergenic	-147270	Gm17026	predicted gene 17026	ncRNA	Mysm1_peak	YES	NO	NO	3.19	0.59	1.67	0
Merged_peak_1438	chr14	80547643	80547843	Intergenic	147634	Olfm4	olfactomedin 4	protein-coding	Mysm1_peak	YES	NO	NO	7.25	0	1.04	0
Merged_peak_1439	chr2	70164248	70164448	intron	-148632	Sp5	trans-acting transcription factor 5	protein-coding	Mysm1_peak	YES	NO	NO	1.38	0.59	0	0.85
Merged_peak_1440	chr18	15727691	15727891	intron	148764	Chst9	carbohydrate (N-acetylgalactosamine 4-0) sulfotransferase 9	protein-coding	Mysm1_peak	YES	NO	NO	2.59	1.18	0.62	0
Merged_peak_1441	chr5	71790549	71790749	Intergenic	148795	Cox7b2	cytochrome c oxidase subunit VIIb2	protein-coding	Mysm1_peak	YES	NO	NO	3.54	0	0.83	0.85
Merged_peak_1442	chr3	20415351	20415551	Intergenic	-149352	Agtr1b	angiotensin II receptor, type 1b	protein-coding	Mysm1_peak	YES	NO	NO	3.11	1.18	1.25	1.7
Merged_peak_1443	chr14	60393495	60393695	intron	149477	Shisa2	shisa family member 2	protein-coding	Mysm1_peak	YES	NO	NO	2.16	0.59	0.62	0.85
Merged_peak_1444	chr5	25415367	25415567	Intergenic	149676	Actr3b	ARP3 actin-related protein 3B	protein-coding	Mysm1_peak	YES	NO	NO	6.65	0	1.04	0
Merged_peak_1445	chr14	80550188	80550388	Intergenic	150179	Olfm4	olfactomedin 4	protein-coding	Mysm1_peak	YES	NO	NO	7.16	0	0.42	0
Merged_peak_1446	chr17	81614819	81615019	Intergenic	-150494	Thumpd2	THUMP domain containing 2	protein-coding	Mysm1_peak	YES	NO	NO	1.29	2.36	0.83	0.85
Merged_peak_1447	chr16	90575976	90576176	Intergenic	151540	Mis18a	MIS18 kinetochore protein homolog A (S. pombe)	protein-coding	Mysm1_peak	YES	NO	NO	5.52	0.59	0.42	0
Merged_peak_1448	chr16	90575871	90576071	Intergenic	151645	Mis18a	MIS18 kinetochore protein homolog A (S. pombe)	protein-coding	Mysm1_peak	YES	NO	NO	5.27	1.18	0.62	0.85
Merged_peak_1449	chr7	74136204	74136404	intron	151683	Adamts17	a disintegrin-like and metallopeptidase (reprolysin type) with thrombospondin type 1 motif, 17	protein-coding	Mysm1_peak	YES	NO	NO	5.35	1.18	0.62	0.85
Merged_peak_1450	chr14	60395948	60396148	intron	151930	Shisa2	shisa family member 2	protein-coding	Mysm1_peak	YES	NO	NO	2.42	0.59	0.42	0
Merged_peak_1451	chr17	53450577	53450777	Intergenic	151969	Efhb	EF hand domain family, member B	protein-coding	Mysm1_peak	YES	NO	NO	2.16	0.59	0	0
Merged_peak_1452	chrX	56010935	56011135	Intergenic	-153603	4930550L24Rik	RIKEN cDNA 4930550L24 gene	protein-coding	Mysm1_peak	YES	NO	NO	5.27	0	1.04	0
Merged_peak_1453	chr12	26741284	26741484	Intergenic	153986	Gm29687	predicted gene, 29687	ncRNA	Mysm1_peak	YES	NO	NO	8.63	0.59	0.21	0
Merged_peak_1454	chr16	90573340	90573540	Intergenic	154176	Mis18a	MIS18 kinetochore protein homolog A (S. pombe)	protein-coding	Mysm1_peak	YES	NO	NO	3.19	0	1.04	0
Merged_peak_1455	chr7	74138706	74138906	intron	154185	Adamts17	a disintegrin-like and metallopeptidase (reprolysin type) with thrombospondin type 1 motif, 17	protein-coding	Mysm1_peak	YES	NO	NO	3.45	2.36	0.42	0.85
Merged_peak_1456	chr2	147345572	147345772	Intergenic	154942	Pax1	paired box 1	protein-coding	Mysm1_peak	YES	NO	NO	1.04	0	0	1.7
Merged_peak_1457	chr8	18438986	18439186	Intergenic	-156087	Mcph1	microcephaly, primary autosomal recessive 1	protein-coding	Mysm1_peak	YES	NO	NO	2.33	1.18	1.46	0
Merged_peak_1458	chr10	123749638	123749838	Intergenic	-156392	4930503E24Rik	eukaryotic translation initiation factor 3, subunit I pseudogene	pseudo	Mysm1_peak	YES	NO	NO	2.33	1.18	0.42	0
Merged_peak_1459	chr14	106728873	106729073	Intergenic	156764	1700128A07Rik	RIKEN cDNA 1700128A07 gene	ncRNA	Mysm1_peak	YES	NO	NO	6.56	0	1.25	1.7
Merged_peak_1460	chr12	29075627	29075827	Intergenic	157475	Dcdc2c	doublecortin domain containing 2C	protein-coding	Mysm1_peak	YES	NO	NO	3.37	0	0	0
Merged_peak_1461	chr9	68031019	68031219	Intergenic	-157598	Gm20745	predicted gene, 20745	ncRNA	Mysm1_peak	YES	NO	NO	2.76	0	0.42	0
Merged_peak_1462	chr6	116824335	116824535	Intergenic	-157659	Tmem72	transmembrane protein 72	protein-coding	Mysm1_peak	YES	NO	NO	2.42	0.59	0	0.85
Merged_peak_1463	chr19	18070359	18070559	Intergenic	-158337	Pcsk5	proprotein convertase subtilisin/kexin type 5	protein-coding	Mysm1_peak	YES	NO	NO	3.02	1.77	0	0
Merged_peak_1464	chr19	27118910	27119110	Intergenic	158595	Gm815	predicted gene 815	protein-coding	Mysm1_peak	YES	NO	NO	3.28	0.59	2.71	0
Merged_peak_1465	chr13	73112805	73113005	Intergenic	-158694	D730050B12Rik	RIKEN cDNA D730050B12 gene	ncRNA	Mysm1_peak	YES	NO	NO	2.68	1.77	0.42	0.85
Merged_peak_1466	chr9	24737420	24737620	Intergenic	-158773	Tbx20	T-box 20	protein-coding	Mysm1_peak	YES	NO	NO	4.32	0.59	0.21	0.85
Merged_peak_1467	chr10	123747136	123747336	Intergenic	-158894	4930503E24Rik	eukaryotic translation initiation factor 3, subunit I pseudogene	pseudo	Mysm1_peak	YES	NO	NO	4.23	0.59	0.62	0.85
Merged_peak_1468	chr9	68033743	68033943	Intergenic	-160322	Gm20745	predicted gene, 20745	ncRNA	Mysm1_peak	YES	NO	NO	3.28	0.59	0.21	0
Merged_peak_1469	chr15	32335137	32335337	intron	160669	Sema5a	sema domain, seven thrombospondin repeats (type 1 and type 1-like), transmembrane domain (TM) and short cytoplasmic domain, (semaphorin) 5A	protein-coding	Mysm1_peak	YES	NO	NO	1.81	0	0.42	0
Merged_peak_1470	chr1	75703685	75703885	Intergenic	160944	Slc4a3	solute carrier family 4 (anion exchanger), member 3	protein-coding	Mysm1_peak	YES	NO	NO	0.43	2.95	1.04	0.85
Merged_peak_1471	chr9	24740073	24740273	Intergenic	-161426	Tbx20	T-box 20	protein-coding	Mysm1_peak	YES	NO	NO	3.11	0	0.83	0.85
Merged_peak_1472	chr1	15070505	15070705	Intergenic	-161662	Trpa1	transient receptor potential cation channel, subfamily A, member 1	protein-coding	Mysm1_peak	YES	NO	NO	3.63	0	0.42	0.85
Merged_peak_1473	chr3	59371636	59371836	Intergenic	-161972	Gm5538	predicted gene 5538	protein-coding	Mysm1_peak	YES	NO	NO	5.01	0	1.25	0
Merged_peak_1474	chr3	151666750	151666950	Intergenic	162014	Gipc2	GIPC PDZ domain containing family, member 2	protein-coding	Mysm1_peak	YES	NO	NO	2.85	2.36	0.21	0.85
Merged_peak_1475	chr3	7775901	7776101	Intergenic	-162241	Il7	interleukin 7	protein-coding	Mysm1_peak	YES	NO	NO	3.63	1.18	1.25	0
Merged_peak_1476	chr12	50321068	50321268	Intergenic	-162702	Foxg1	forkhead box G1	protein-coding	Mysm1_peak	YES	NO	NO	3.54	0.59	1.04	0
Merged_peak_1477	chr6	15507756	15507956	Intergenic	-162805	Mdfic	MyoD family inhibitor domain containing	protein-coding	Mysm1_peak	YES	NO	NO	7.08	0	1.04	0.85
Merged_peak_1478	chr1	81965376	81965576	Intergenic	-163015	Mir6344	microRNA 6344	ncRNA	Mysm1_peak	YES	NO	NO	1.99	0	0	0.85
Merged_peak_1479	chr6	35653136	35653336	Intergenic	-163348	Mtpn	myotrophin	protein-coding	Mysm1_peak	YES	NO	NO	2.59	0	0	0
Merged_peak_1480	chr5	105125620	105125820	Intergenic	163367	Zfp951	zinc finger protein 951	protein-coding	Mysm1_peak	YES	NO	NO	3.37	0.59	0.42	0.85
Merged_peak_1481	chr13	69509245	69509445	Intergenic	163397	Papd7	PAP associated domain containing 7	protein-coding	Mysm1_peak	YES	NO	NO	2.76	1.18	0.42	0
Merged_peak_1482	chr6	15506440	15506640	Intergenic	-164121	Mdfic	MyoD family inhibitor domain containing	protein-coding	Mysm1_peak	YES	NO	NO	5.87	3.53	0.42	0
Merged_peak_1483	chr1	15072997	15073197	Intergenic	-164154	Trpa1	transient receptor potential cation channel, subfamily A, member 1	protein-coding	Mysm1_peak	YES	NO	NO	3.45	0	0.83	0
Merged_peak_1484	chr3	59369226	59369426	Intergenic	-164382	Gm5538	predicted gene 5538	protein-coding	Mysm1_peak	YES	NO	NO	3.88	0	0.62	0
Merged_peak_1485	chr3	7778325	7778525	Intergenic	-164665	Il7	interleukin 7	protein-coding	Mysm1_peak	YES	NO	NO	3.11	1.18	0.62	0
Merged_peak_1486	chr4	34302401	34302601	Intergenic	-165459	Spaca1	sperm acrosome associated 1	protein-coding	Mysm1_peak	YES	NO	NO	3.28	0.59	0.62	0.85
Merged_peak_1487	chr16	70782482	70782682	Intergenic	165912	D16Ertd519e	DNA segment, Chr 16, ERATO Doi 519, expressed	ncRNA	Mysm1_peak	YES	NO	NO	2.5	0	0.42	0.85
Merged_peak_1488	chr16	25452776	25452976	Intergenic	165973	Tprg	transformation related protein 63 regulated	protein-coding	Mysm1_peak	YES	NO	NO	4.32	0	0.83	0
Merged_peak_1489	chr6	79147961	79148161	Intergenic	166025	Gm20362	predicted gene, 20362	ncRNA	Mysm1_peak	YES	NO	NO	3.11	0	0.21	0
Merged_peak_1490	chr6	84710105	84710305	intron	-166303	Cyp26b1	cytochrome P450, family 26, subfamily b, polypeptide 1	protein-coding	Mysm1_peak	YES	NO	NO	4.14	0.59	0.21	0.85
Merged_peak_1491	chr5	105122544	105122744	Intergenic	166443	Zfp951	zinc finger protein 951	protein-coding	Mysm1_peak	YES	NO	NO	3.28	0	0.42	1.7
Merged_peak_1492	chr5	86327791	86327991	Intergenic	166717	Cenpc1	centromere protein C1	protein-coding	Mysm1_peak	YES	NO	NO	5.78	0.59	0.83	0
Merged_peak_1493	chr9	52320540	52320740	Intergenic	166902	AI593442	expressed sequence AI593442	protein-coding	Mysm1_peak	YES	NO	NO	2.93	3.53	1.04	0.85
Merged_peak_1494	chr1	65525197	65525397	Intergenic	167466	Pth2r	parathyroid hormone 2 receptor	protein-coding	Mysm1_peak	YES	NO	NO	2.59	1.18	0.42	0.85
Merged_peak_1495	chr1	17959340	17959540	Intergenic	167692	Crisp4	cysteine-rich secretory protein 4	protein-coding	Mysm1_peak	YES	NO	NO	1.9	1.18	1.04	0
Merged_peak_1496	chr3	134323900	134324100	Intergenic	-167971	Tacr3	tachykinin receptor 3	protein-coding	Mysm1_peak	YES	NO	NO	4.23	0	0.83	0
Merged_peak_1497	chr8	76044649	76044849	Intergenic	-168294	Large	like-glycosyltransferase	protein-coding	Mysm1_peak	YES	NO	NO	4.14	0	0.83	1.7
Merged_peak_1498	chrX	36530894	36531094	Intergenic	-168449	Cypt15	cysteine-rich perinuclear theca 15	protein-coding	Mysm1_peak	YES	NO	NO	5.87	1.18	1.04	0
Merged_peak_1499	chr19	17743007	17743207	intron	169015	Pcsk5	proprotein convertase subtilisin/kexin type 5	protein-coding	Mysm1_peak	YES	NO	NO	2.76	0	0.42	0
Merged_peak_1500	chr4	6550669	6550869	Intergenic	-169351	Nsmaf	neutral sphingomyelinase (N-SMase) activation associated factor	protein-coding	Mysm1_peak	YES	NO	NO	3.19	0.59	0.83	0.85
Merged_peak_1501	chr6	15500471	15500671	Intergenic	-170090	Mdfic	MyoD family inhibitor domain containing	protein-coding	Mysm1_peak	YES	NO	NO	6.73	0.59	0.62	0
Merged_peak_1502	chr9	4138917	4139117	Intergenic	170477	Aasdhppt	aminoadipate-semialdehyde dehydrogenase-phosphopantetheinyl transferase	protein-coding	Mysm1_peak	YES	NO	NO	6.39	1.18	0.42	0.85
Merged_peak_1503	chr2	134782745	134782945	intron	170945	Plcb1	phospholipase C, beta 1	protein-coding	Mysm1_peak	YES	NO	NO	3.37	0.59	0.21	0.85
Merged_peak_1504	chr14	110982783	110982983	Intergenic	171488	Slitrk6	SLIT and NTRK-like family, member 6	protein-coding	Mysm1_peak	YES	NO	NO	3.28	0.59	0	0
Merged_peak_1505	chr1	35953221	35953421	Intergenic	-171924	Hs6st1	heparan sulfate 6-O-sulfotransferase 1	protein-coding	Mysm1_peak	YES	NO	NO	3.37	0.59	1.04	0
Merged_peak_1506	chr6	59548157	59548357	Intergenic	-171973	Gprin3	GPRIN family member 3	protein-coding	Mysm1_peak	YES	NO	NO	1.73	0.59	0	2.56
Merged_peak_1507	chr4	71687643	71687843	Intergenic	174184	Tle1	transducin-like enhancer of split 1, homolog of Drosophila E(spl)	protein-coding	Mysm1_peak	YES	NO	NO	5.09	0	1.04	0.85
Merged_peak_1508	chrX	138334353	138334553	Intergenic	-174693	Irs4	insulin receptor substrate 4	protein-coding	Mysm1_peak	YES	NO	NO	1.99	0	0.83	0
Merged_peak_1509	chr6	95492730	95492930	intron	176010	Suclg2	succinate-Coenzyme A ligase, GDP-forming, beta subunit	protein-coding	Mysm1_peak	YES	NO	NO	5.35	0	0.83	0
Merged_peak_1510	chr5	129830768	129830968	Intergenic	-176238	Sfswap	splicing factor, suppressor of white-apricot homolog (Drosophila)	protein-coding	Mysm1_peak	YES	NO	NO	1.99	0.59	0	0
Merged_peak_1511	chr4	7094283	7094483	Intergenic	-176513	Tox	thymocyte selection-associated high mobility group box	protein-coding	Mysm1_peak	YES	NO	NO	2.76	0.59	1.04	0
Merged_peak_1512	chr11	37295576	37295776	Intergenic	-176815	Gm12128	predicted gene 12128	ncRNA	Mysm1_peak	YES	NO	NO	3.63	1.18	0.42	0
Merged_peak_1513	chr5	131102419	131102619	intron	177857	Caln1	calneuron 1	protein-coding	Mysm1_peak	YES	NO	NO	2.42	0	0.21	0
Merged_peak_1514	chr6	99854297	99854497	Intergenic	-178011	Prok2	prokineticin 2	protein-coding	Mysm1_peak	YES	NO	NO	3.19	0.59	0.21	0.85
Merged_peak_1515	chr4	110248231	110248431	intron	178028	Agbl4	ATP/GTP binding protein-like 4	protein-coding	Mysm1_peak	YES	NO	NO	2.85	0	1.25	0
Merged_peak_1516	chr3	134696677	134696877	Intergenic	-178750	Cenpe	centromere protein E	protein-coding	Mysm1_peak	YES	NO	NO	3.02	0.59	0.21	0.85
Merged_peak_1517	chr4	7096977	7097177	Intergenic	-179207	Tox	thymocyte selection-associated high mobility group box	protein-coding	Mysm1_peak	YES	NO	NO	3.19	0	0.62	0
Merged_peak_1518	chr10	65787243	65787443	Intergenic	179299	4930407I19Rik	RIKEN cDNA 4930407I19 gene	ncRNA	Mysm1_peak	YES	NO	NO	5.87	0	0.62	4.26
Merged_peak_1519	chr15	56705561	56705761	Intergenic	-179560	Has2	hyaluronan synthase 2	protein-coding	Mysm1_peak	YES	NO	NO	6.3	0	0.83	0
Merged_peak_1520	chr7	81338063	81338263	Intergenic	-179595	St8sia2	ST8 alpha-N-acetyl-neuraminide alpha-2,8-sialyltransferase 2	protein-coding	Mysm1_peak	YES	NO	NO	2.85	1.18	0.42	0
Merged_peak_1521	chr15	56705723	56705923	Intergenic	-179722	Has2	hyaluronan synthase 2	protein-coding	Mysm1_peak	YES	NO	NO	6.21	0.59	0.42	0
Merged_peak_1522	chr13	109934887	109935087	intron	-179951	Mir582	microRNA 582	ncRNA	Mysm1_peak	YES	NO	NO	2.76	1.18	0.83	0
Merged_peak_1523	chr9	113315953	113316153	Intergenic	180217	AU023762	expressed sequence AU023762	ncRNA	Mysm1_peak	YES	NO	NO	3.02	0.59	1.04	0
Merged_peak_1524	chr3	60485822	60486022	Intergenic	180821	Mbnl1	muscleblind-like 1 (Drosophila)	protein-coding	Mysm1_peak	YES	NO	NO	3.11	1.77	0.21	0
Merged_peak_1525	chr15	56708266	56708466	Intergenic	-182265	Has2	hyaluronan synthase 2	protein-coding	Mysm1_peak	YES	NO	NO	6.3	0	1.67	0
Merged_peak_1526	chr13	12016273	12016473	intron	182839	Ryr2	ryanodine receptor 2, cardiac	protein-coding	Mysm1_peak	YES	NO	NO	5.01	0.59	0.42	0
Merged_peak_1527	chr5	60560369	60560569	Intergenic	-183228	4933402J10Rik	RIKEN cDNA 4933402J10 gene	ncRNA	Mysm1_peak	YES	NO	NO	3.54	0.59	0.62	0
Merged_peak_1528	chr1	177238977	177239177	intron	183599	Rgs7	regulator of G protein signaling 7	protein-coding	Mysm1_peak	YES	NO	NO	1.81	2.95	1.25	0
Merged_peak_1529	chr12	111170308	111170508	Intergenic	184320	Mir3072	microRNA 3072	ncRNA	Mysm1_peak	YES	NO	NO	2.93	1.18	0.83	2.56
Merged_peak_1530	chr1	106480352	106480552	Intergenic	-184944	Cdh20	cadherin 20	protein-coding	Mysm1_peak	YES	NO	NO	3.97	0	0.62	0.85
Merged_peak_1531	chr10	88533591	88533791	intron	184954	Slc5a8	solute carrier family 5 (iodide transporter), member 8	protein-coding	Mysm1_peak	YES	NO	NO	0.86	0.59	0.62	0.85
Merged_peak_1532	chr4	22098581	22098781	Intergenic	-186009	Fbxl4	F-box and leucine-rich repeat protein 4	protein-coding	Mysm1_peak	YES	NO	NO	5.87	0.59	0.42	0
Merged_peak_1533	chr5	112377121	112377321	Intergenic	-186473	E130006D01Rik	RIKEN cDNA E130006D01 gene	ncRNA	Mysm1_peak	YES	NO	NO	3.63	0	0.83	0
Merged_peak_1534	chr12	111172854	111173054	Intergenic	186866	Mir3072	microRNA 3072	ncRNA	Mysm1_peak	YES	NO	NO	2.76	0	0.21	0
Merged_peak_1535	chr5	78081864	78082064	Intergenic	187451	1700017L05Rik	RIKEN cDNA 1700017L05 gene	ncRNA	Mysm1_peak	YES	NO	NO	3.88	0	0.42	0
Merged_peak_1536	chr7	58041937	58042137	intron	187477	4933405O20Rik	RIKEN cDNA 4933405O20 gene	protein-coding	Mysm1_peak	YES	NO	NO	2.93	0	0	0
Merged_peak_1537	chr1	106477815	106478015	Intergenic	-187481	Cdh20	cadherin 20	protein-coding	Mysm1_peak	YES	NO	NO	4.06	0.59	0.62	0
Merged_peak_1538	chr10	71929807	71930007	Intergenic	-187687	Zwint	ZW10 interactor	protein-coding	Mysm1_peak	YES	NO	NO	4.4	0	0.62	0
Merged_peak_1539	chr10	29443624	29443824	Intergenic	-188051	Rspo3	R-spondin 3	protein-coding	Mysm1_peak	YES	NO	NO	2.85	0	0.21	0
Merged_peak_1540	chr7	83186282	83186482	Intergenic	-188391	Agbl1	ATP/GTP binding protein-like 1	protein-coding	Mysm1_peak	YES	NO	NO	2.33	0	0.62	0
Merged_peak_1541	chr1	127143701	127143901	Intergenic	188503	Actr3	ARP3 actin-related protein 3	protein-coding	Mysm1_peak	YES	NO	NO	3.02	1.77	0.21	0
Merged_peak_1542	chr4	5370149	5370349	Intergenic	-189226	4930423M02Rik	RIKEN cDNA 4930423M02 gene	ncRNA	Mysm1_peak	YES	NO	NO	4.23	0	0.62	0
Merged_peak_1543	chr5	94310231	94310431	Intergenic	189240	Gm7978	predicted gene 7978	protein-coding	Mysm1_peak	YES	NO	NO	4.23	0	1.04	0
Merged_peak_1544	chr10	83375356	83375556	Intergenic	189846	1500009L16Rik	RIKEN cDNA 1500009L16 gene	protein-coding	Mysm1_peak	YES	NO	NO	4.4	0	0.21	0.85
Merged_peak_1545	chr1	156294263	156294463	intron	-190327	4930452N14Rik	RIKEN cDNA 4930452N14 gene	ncRNA	Mysm1_peak	YES	NO	NO	2.76	0	0.62	0
Merged_peak_1546	chr6	144430721	144430921	Intergenic	-190567	Sox5os3	SRY (sex determining region Y)-box 5, opposite strand 3	ncRNA	Mysm1_peak	YES	NO	NO	3.11	0	1.25	0.85
Merged_peak_1547	chr1	127141073	127141273	Intergenic	191131	Actr3	ARP3 actin-related protein 3	protein-coding	Mysm1_peak	YES	NO	NO	2.59	0.59	0.62	0
Merged_peak_1548	chr14	4782769	4782969	Intergenic	-191312	Gm3264	predicted gene 3264	protein-coding	Mysm1_peak	YES	NO	NO	1.64	0.59	0.83	0.85
Merged_peak_1549	chr12	68578379	68578579	Intergenic	191779	Gm17821	DDB1 and CUL4 associated factor 5 pseudogene	pseudo	Mysm1_peak	YES	NO	NO	1.55	0	0.62	2.56
Merged_peak_1550	chr2	112592596	112592796	intron	192857	Aven	apoptosis, caspase activation inhibitor	protein-coding	Mysm1_peak	YES	NO	NO	0.09	0	0.42	0
Merged_peak_1551	chrX	87371295	87371495	Intergenic	-193204	4930415L06Rik	RIKEN cDNA 4930415L06 gene	protein-coding	Mysm1_peak	YES	NO	NO	3.54	1.18	0.21	0
Merged_peak_1552	chr10	36499662	36499862	intron	-194588	Hdac2	histone deacetylase 2	protein-coding	Mysm1_peak	YES	NO	NO	3.88	0	0.42	0
Merged_peak_1553	chr10	72312610	72312810	Intergenic	195116	Zwint	ZW10 interactor	protein-coding	Mysm1_peak	YES	NO	NO	2.33	0	0	0
Merged_peak_1554	chr1	186053633	186053833	Intergenic	195393	Dusp10	dual specificity phosphatase 10	protein-coding	Mysm1_peak	YES	NO	NO	2.07	1.77	0.21	0.85
Merged_peak_1555	chr12	39705922	39706122	Intergenic	195724	Etv1	ets variant 1	protein-coding	Mysm1_peak	YES	NO	NO	3.28	0.59	0.42	0.85
Merged_peak_1556	chrX	87373970	87374170	Intergenic	-195879	4930415L06Rik	RIKEN cDNA 4930415L06 gene	protein-coding	Mysm1_peak	YES	NO	NO	4.14	0.59	0.83	1.7
Merged_peak_1557	chr9	84864598	84864798	Intergenic	196693	4930554C24Rik	RIKEN cDNA 4930554C24 gene	ncRNA	Mysm1_peak	YES	NO	NO	1.73	0.59	0.42	0
Merged_peak_1558	chr7	130929831	130930031	Intergenic	-196764	Hs3st4	heparan sulfate (glucosamine) 3-O-sulfotransferase 4	protein-coding	Mysm1_peak	YES	NO	NO	3.54	0	1.04	0
Merged_peak_1559	chr10	36497195	36497395	intron	-197055	Hdac2	histone deacetylase 2	protein-coding	Mysm1_peak	YES	NO	NO	3.28	0	0.42	0
Merged_peak_1560	chr1	22149920	22150120	Intergenic	-197289	Kcnq5	potassium voltage-gated channel, subfamily Q, member 5	protein-coding	Mysm1_peak	YES	NO	NO	4.75	0.59	0.21	0.85
Merged_peak_1561	chr11	39401428	39401628	Intergenic	-197801	4930553C11Rik	RIKEN cDNA 4930553C11 gene	ncRNA	Mysm1_peak	YES	NO	NO	2.5	0.59	0.62	0
Merged_peak_1562	chr4	16289144	16289344	Intergenic	197987	A530072M11Rik	RIKEN cDNA gene A530072M11	ncRNA	Mysm1_peak	YES	NO	NO	2.85	0.59	1.46	0
Merged_peak_1563	chrX	113364338	113364538	Intergenic	-198115	Cpxcr1	CPX chromosome region, candidate 1	protein-coding	Mysm1_peak	YES	NO	NO	2.85	0.59	0.42	0
Merged_peak_1564	chr12	39708468	39708668	Intergenic	198270	Etv1	ets variant 1	protein-coding	Mysm1_peak	YES	NO	NO	3.71	0.59	0.83	0.85
Merged_peak_1565	chr4	150663279	150663479	intron	199700	Gm13090	predicted gene 13090	protein-coding	Mysm1_peak	YES	NO	NO	3.88	1.18	1.04	0
Merged_peak_1566	chr4	28939936	28940136	Intergenic	199741	Epha7	Eph receptor A7	protein-coding	Mysm1_peak	YES	NO	NO	4.75	0.59	1.25	0
Merged_peak_1567	chr13	66741805	66742005	Intergenic	-199851	2410141K09Rik	RIKEN cDNA 2410141K09 gene	protein-coding	Mysm1_peak	YES	NO	NO	1.55	1.18	0.21	0.85
Merged_peak_1568	chr12	15607375	15607575	Intergenic	200432	Mir6387	microRNA 6387	ncRNA	Mysm1_peak	YES	NO	NO	3.54	0.59	1.04	0
Merged_peak_1569	chr4	16291787	16291987	Intergenic	200630	A530072M11Rik	RIKEN cDNA gene A530072M11	ncRNA	Mysm1_peak	YES	NO	NO	4.14	0.59	1.04	0
Merged_peak_1570	chr1	139661947	139662147	Intergenic	-200985	Mir181a-1	microRNA 181a-1	ncRNA	Mysm1_peak	YES	NO	NO	2.93	1.18	0.62	0
Merged_peak_1571	chr6	49546504	49546704	Intergenic	201001	Stk31	serine threonine kinase 31	protein-coding	Mysm1_peak	YES	NO	NO	2.76	1.18	0.21	0
Merged_peak_1572	chrX	95884867	95885067	intron	201397	Ophn1	oligophrenin 1	protein-coding	Mysm1_peak	YES	NO	NO	3.02	1.18	0.62	0.85
Merged_peak_1573	chr3	150899247	150899447	Intergenic	-201499	Adgrl4	adhesion G protein-coupled receptor L4	protein-coding	Mysm1_peak	YES	NO	NO	4.92	0.59	0.42	0
Merged_peak_1574	chr14	7321377	7321577	Intergenic	-201753	LOC100861615	alpha takusan-like	protein-coding	Mysm1_peak	YES	NO	NO	1.64	2.36	1.67	1.7
Merged_peak_1575	chr4	28942408	28942608	Intergenic	202213	Epha7	Eph receptor A7	protein-coding	Mysm1_peak	YES	NO	NO	3.45	0.59	1.46	0
Merged_peak_1576	chr13	8667528	8667728	intron	202662	Wdr37	WD repeat domain 37	protein-coding	Mysm1_peak	YES	NO	NO	5.01	1.18	0.62	0.85
Merged_peak_1577	chr7	132056296	132056496	Intergenic	-203947	3100003L05Rik	RIKEN cDNA 3100003L05 gene	ncRNA	Mysm1_peak	YES	NO	NO	1.47	0.59	0.62	0
Merged_peak_1578	chr3	150896638	150896838	Intergenic	-204108	Adgrl4	adhesion G protein-coupled receptor L4	protein-coding	Mysm1_peak	YES	NO	NO	4.4	0	0.83	0.85
Merged_peak_1579	chr7	76436440	76436640	Intergenic	-204440	4930402F11Rik	RIKEN cDNA 4930402F11 gene	ncRNA	Mysm1_peak	YES	NO	NO	4.23	1.18	0	1.7
Merged_peak_1580	chr2	70108008	70108208	intron	-204872	Sp5	trans-acting transcription factor 5	protein-coding	Mysm1_peak	YES	NO	NO	6.99	0	0.21	0
Merged_peak_1581	chr13	8665169	8665369	intron	205021	Wdr37	WD repeat domain 37	protein-coding	Mysm1_peak	YES	NO	NO	4.75	0.59	0.83	0
Merged_peak_1582	chr5	133225989	133226189	Intergenic	-207876	Auts2	autism susceptibility candidate 2	protein-coding	Mysm1_peak	YES	NO	NO	2.16	0.59	0.21	0
Merged_peak_1583	chr9	100178798	100178998	Intergenic	207994	Il20rb	interleukin 20 receptor beta	protein-coding	Mysm1_peak	YES	NO	NO	0.35	1.18	0.62	0.85
Merged_peak_1584	chr12	7595945	7596145	Intergenic	-208909	1700101O22Rik	RIKEN cDNA 1700101O22 gene	ncRNA	Mysm1_peak	YES	NO	NO	5.18	0.59	0.62	0
Merged_peak_1585	chr12	91767195	91767395	Intergenic	209583	Dio2	deiodinase, iodothyronine, type II	protein-coding	Mysm1_peak	YES	NO	NO	3.19	0.59	0.83	0
Merged_peak_1586	chr6	12269102	12269302	intron	-209622	Gm6578	mitochondrial ribosomal protein L32 pseudogene	pseudo	Mysm1_peak	YES	NO	NO	3.11	0.59	0.42	0
Merged_peak_1587	chr11	8354614	8354814	intron	209824	Tns3	tensin 3	protein-coding	Mysm1_peak	YES	NO	NO	1.04	0	0.42	0
Merged_peak_1588	chr12	7598486	7598686	Intergenic	-211450	1700101O22Rik	RIKEN cDNA 1700101O22 gene	ncRNA	Mysm1_peak	YES	NO	NO	4.57	0.59	0.62	1.7
Merged_peak_1589	chr2	70101270	70101470	intron	-211610	Sp5	trans-acting transcription factor 5	protein-coding	Mysm1_peak	YES	NO	NO	5.27	1.18	0.83	1.7
Merged_peak_1590	chr13	25573787	25573987	Intergenic	-212022	Nrsn1	neurensin 1	protein-coding	Mysm1_peak	YES	NO	NO	3.54	0	0.62	0
Merged_peak_1591	chr12	70047201	70047401	Intergenic	212872	Rps29	ribosomal protein S29	protein-coding	Mysm1_peak	YES	NO	NO	2.76	0.59	0.62	2.56
Merged_peak_1592	chr1	10496682	10496882	intron	213244	Cpa6	carboxypeptidase A6	protein-coding	Mysm1_peak	YES	NO	NO	2.16	0.59	0.21	0
Merged_peak_1593	chr18	3721103	3721303	Intergenic	213248	Bambi	BMP and activin membrane-bound inhibitor	protein-coding	Mysm1_peak	YES	NO	NO	5.7	0.59	1.25	0
Merged_peak_1594	chr8	29408527	29408727	Intergenic	-213302	Gm8096	3-phosphoglycerate dehydrogenase pseudogene	pseudo	Mysm1_peak	YES	NO	NO	1.55	0	0.42	0
Merged_peak_1595	chr1	152526680	152526880	intron	-213485	Prg4	proteoglycan 4 (megakaryocyte stimulating factor, articular superficial zone protein)	protein-coding	Mysm1_peak	YES	NO	NO	1.9	0.59	0	0
Merged_peak_1596	chr2	23641101	23641301	Intergenic	-213577	Spopl	speckle-type POZ protein-like	protein-coding	Mysm1_peak	YES	NO	NO	2.76	0	1.04	1.7
Merged_peak_1597	chrX	28915880	28916080	Intergenic	-214542	Gm10486	predicted gene 10486	protein-coding	Mysm1_peak	YES	NO	NO	2.76	0	1.04	0
Merged_peak_1598	chr18	3723612	3723812	Intergenic	215757	Bambi	BMP and activin membrane-bound inhibitor	protein-coding	Mysm1_peak	YES	NO	NO	6.65	0	0.42	1.7
Merged_peak_1599	chr10	4207955	4208155	Intergenic	-216086	Rgs17	regulator of G-protein signaling 17	protein-coding	Mysm1_peak	YES	NO	NO	4.83	1.77	0.83	0
Merged_peak_1600	chr2	23643865	23644065	Intergenic	-216341	Spopl	speckle-type POZ protein-like	protein-coding	Mysm1_peak	YES	NO	NO	5.09	0.59	0.62	0
Merged_peak_1601	chr5	112407867	112408067	Intergenic	-217219	E130006D01Rik	RIKEN cDNA E130006D01 gene	ncRNA	Mysm1_peak	YES	NO	NO	2.16	0.59	0.42	1.7
Merged_peak_1602	chrX	28913153	28913353	Intergenic	-217269	Gm10486	predicted gene 10486	protein-coding	Mysm1_peak	YES	NO	NO	2.59	0	1.25	0
Merged_peak_1603	chr18	83713120	83713320	Intergenic	-217944	4921531P14Rik	RIKEN cDNA 4921531P14 gene	ncRNA	Mysm1_peak	YES	NO	NO	73.54	0	1.04	0
Merged_peak_1604	chr1	13995426	13995626	Intergenic	-218516	Gm5523	glyceraldehyde-3-phosphate dehydrogenase pseudogene	pseudo	Mysm1_peak	YES	NO	NO	3.54	0	0.62	0
Merged_peak_1605	chr7	68540124	68540324	Intergenic	219989	B230209E15Rik	RIKEN cDNA B230209E15 gene	ncRNA	Mysm1_peak	YES	NO	NO	5.61	1.18	1.04	1.7
Merged_peak_1606	chr8	9365379	9365579	intron	220810	4930453L07Rik	RIKEN cDNA 4930453L07 gene	ncRNA	Mysm1_peak	YES	NO	NO	2.42	0.59	0.83	0
Merged_peak_1607	chr12	68991021	68991221	Intergenic	-220863	Gm17821	DDB1 and CUL4 associated factor 5 pseudogene	pseudo	Mysm1_peak	YES	NO	NO	3.71	1.18	0.21	0
Merged_peak_1608	chr2	44496074	44496274	intron	220968	Gtdc1	glycosyltransferase-like domain containing 1	protein-coding	Mysm1_peak	YES	NO	NO	4.49	0	0.42	0
Merged_peak_1609	chr1	101447432	101447632	Intergenic	-221810	Cntnap5b	contactin associated protein-like 5B	protein-coding	Mysm1_peak	YES	NO	NO	2.07	0	0.62	0
Merged_peak_1610	chr7	68537672	68537872	Intergenic	222441	B230209E15Rik	RIKEN cDNA B230209E15 gene	ncRNA	Mysm1_peak	YES	NO	NO	6.39	0	0.83	0
Merged_peak_1611	chr18	16099127	16099327	Intergenic	-222672	Chst9	carbohydrate (N-acetylgalactosamine 4-0) sulfotransferase 9	protein-coding	Mysm1_peak	YES	NO	NO	4.23	0	0.42	1.7
Merged_peak_1612	chr3	141370940	141371140	intron	223512	Bmpr1b	bone morphogenetic protein receptor, type 1B	protein-coding	Mysm1_peak	YES	NO	NO	5.09	1.77	0.83	0.85
Merged_peak_1613	chr10	71033985	71034185	Intergenic	223544	Ipmk	inositol polyphosphate multikinase	protein-coding	Mysm1_peak	YES	NO	NO	3.11	0	0.83	0
Merged_peak_1614	chr7	63718614	63718814	intron	223573	Oca2	oculocutaneous albinism II	protein-coding	Mysm1_peak	YES	NO	NO	3.97	0.59	0.42	0.85
Merged_peak_1615	chrX	86430656	86430856	Intergenic	224272	Pet2	plasmacytoma expressed transcript 2	protein-coding	Mysm1_peak	YES	NO	NO	3.28	0.59	0.21	0
Merged_peak_1616	chr2	94502845	94503045	Intergenic	-224602	Api5	apoptosis inhibitor 5	protein-coding	Mysm1_peak	YES	NO	NO	3.63	0	0.83	0
Merged_peak_1617	chr18	16101681	16101881	Intergenic	-225226	Chst9	carbohydrate (N-acetylgalactosamine 4-0) sulfotransferase 9	protein-coding	Mysm1_peak	YES	NO	NO	5.01	0.59	0.62	0
Merged_peak_1618	chr19	43237397	43237597	intron	225348	Hpse2	heparanase 2	protein-coding	Mysm1_peak	YES	NO	NO	1.21	1.18	0.42	1.7
Merged_peak_1619	chr17	83252022	83252222	Intergenic	225443	Gm19689	predicted gene, 19689	ncRNA	Mysm1_peak	YES	NO	NO	4.23	0	0.21	0.85
Merged_peak_1620	chr10	71036666	71036866	Intergenic	226225	Ipmk	inositol polyphosphate multikinase	protein-coding	Mysm1_peak	YES	NO	NO	3.11	1.18	0.62	0
Merged_peak_1621	chr7	15471799	15471999	Intergenic	226842	Obox7	oocyte specific homeobox 7	protein-coding	Mysm1_peak	YES	NO	NO	3.54	1.77	0.62	0.85
Merged_peak_1622	chr3	123796781	123796981	Intergenic	-227074	Tram1l1	translocation associated membrane protein 1-like 1	protein-coding	Mysm1_peak	YES	NO	NO	2.5	0	0.83	0
Merged_peak_1623	chr8	32705464	32705664	Intergenic	227343	7420700N18Rik	RIKEN cDNA 7420700N18 gene	ncRNA	Mysm1_peak	YES	NO	NO	2.5	0	0.83	0
Merged_peak_1624	chr17	83249432	83249632	Intergenic	228033	Gm19689	predicted gene, 19689	ncRNA	Mysm1_peak	YES	NO	NO	4.75	0	0.62	0.85
Merged_peak_1625	chr7	76869281	76869481	Intergenic	228401	4930402F11Rik	RIKEN cDNA 4930402F11 gene	ncRNA	Mysm1_peak	YES	NO	NO	1.81	0	0.21	0
Merged_peak_1626	chr13	110465356	110465556	intron	-228561	Mir1904	microRNA 1904	ncRNA	Mysm1_peak	YES	NO	NO	2.33	0.59	0	0
Merged_peak_1627	chr1	76255698	76255898	Intergenic	-229910	Gm17751	predicted gene, 17751	ncRNA	Mysm1_peak	YES	NO	NO	3.28	0	0.21	0
Merged_peak_1628	chr4	20199271	20199471	intron	230172	Ggh	gamma-glutamyl hydrolase	protein-coding	Mysm1_peak	YES	NO	NO	1.47	1.18	0	0
Merged_peak_1629	chr7	76871659	76871859	Intergenic	230779	4930402F11Rik	RIKEN cDNA 4930402F11 gene	ncRNA	Mysm1_peak	YES	NO	NO	2.24	1.18	0.83	0
Merged_peak_1630	chr12	58994664	58994864	Intergenic	-230866	BC042761	cDNA sequence BC042761	ncRNA	Mysm1_peak	YES	NO	NO	0.86	1.77	0.42	0
Merged_peak_1631	chr10	103957188	103957388	Intergenic	232965	Mir6411	microRNA 6411	ncRNA	Mysm1_peak	YES	NO	NO	2.42	0	0.62	0
Merged_peak_1632	chr18	8979717	8979917	Intergenic	-233037	Fzd8	frizzled homolog 8 (Drosophila)	protein-coding	Mysm1_peak	YES	NO	NO	1.99	0.59	1.04	0
Merged_peak_1633	chr4	68380232	68380432	Intergenic	235099	Brinp1	bone morphogenic protein/retinoic acid inducible neural specific 1	protein-coding	Mysm1_peak	YES	NO	NO	2.76	0	0.21	0
Merged_peak_1634	chr14	88053413	88053613	Intergenic	237123	Tdrd3	tudor domain containing 3	protein-coding	Mysm1_peak	YES	NO	NO	2.68	0.59	0.42	0
Merged_peak_1635	chr2	12579912	12580112	Intergenic	-238925	Fam188a	family with sequence similarity 188, member A	protein-coding	Mysm1_peak	YES	NO	NO	3.28	1.77	0.42	0
Merged_peak_1636	chr9	5057454	5057654	Intergenic	-240963	Casp1	caspase 1	protein-coding	Mysm1_peak	YES	NO	NO	5.35	0.59	0	0.85
Merged_peak_1637	chr11	36034690	36034890	intron	-241199	Wwc1	WW, C2 and coiled-coil domain containing 1	protein-coding	Mysm1_peak	YES	NO	NO	4.49	0.59	0.62	0
Merged_peak_1638	chr15	18057218	18057418	intron	242064	4921515E04Rik	RIKEN cDNA 4921515E04 gene	ncRNA	Mysm1_peak	YES	NO	NO	3.8	0.59	0.62	0
Merged_peak_1639	chr11	41571906	41572106	Intergenic	242210	Gabrg2	gamma-aminobutyric acid (GABA) A receptor, subunit gamma 2	protein-coding	Mysm1_peak	YES	NO	NO	2.33	0.59	0.21	0
Merged_peak_1640	chr10	122944232	122944432	intron	243200	Fam19a2	family with sequence similarity 19, member A2	protein-coding	Mysm1_peak	YES	NO	NO	1.9	0	0.83	0
Merged_peak_1641	chr8	54352636	54352836	Intergenic	-244320	Aga	aspartylglucosaminidase	protein-coding	Mysm1_peak	YES	NO	NO	5.78	0.59	0	0.85
Merged_peak_1642	chr2	42058112	42058312	intron	244876	Mir6336	microRNA 6336	ncRNA	Mysm1_peak	YES	NO	NO	4.66	0	0.62	0
Merged_peak_1643	chr2	95913111	95913311	Intergenic	-245115	Lrrc4c	leucine rich repeat containing 4C	protein-coding	Mysm1_peak	YES	NO	NO	4.23	0	0.42	0.85
Merged_peak_1644	chrY	1041474	1041674	Intergenic	-245349	Usp9y	ubiquitin specific peptidase 9, Y chromosome	protein-coding	Mysm1_peak	YES	NO	NO	2.07	0	0.21	0
Merged_peak_1645	chr8	54350049	54350249	Intergenic	-246907	Aga	aspartylglucosaminidase	protein-coding	Mysm1_peak	YES	NO	NO	5.44	0.59	0.21	0
Merged_peak_1646	chr2	42055721	42055921	intron	247267	Mir6336	microRNA 6336	ncRNA	Mysm1_peak	YES	NO	NO	3.11	0.59	0.62	0.85
Merged_peak_1647	chr2	95910342	95910542	Intergenic	-247884	Lrrc4c	leucine rich repeat containing 4C	protein-coding	Mysm1_peak	YES	NO	NO	3.71	0.59	0.42	0.85
Merged_peak_1648	chr4	80231397	80231597	Intergenic	-248620	Tyrp1	tyrosinase-related protein 1	protein-coding	Mysm1_peak	YES	NO	NO	6.04	0	1.25	1.7
Merged_peak_1649	chr4	22666444	22666644	Intergenic	248849	Pnky	long intergenic non-protein coding RNA Pnky	ncRNA	Mysm1_peak	YES	NO	NO	3.97	0	0.42	0
Merged_peak_1650	chr5	61951094	61951294	Intergenic	-248888	G6pd2	glucose-6-phosphate dehydrogenase 2	protein-coding	Mysm1_peak	YES	NO	NO	2.24	0	0.83	0
Merged_peak_1651	chr10	14729796	14729996	Intergenic	249801	Nmbr	neuromedin B receptor	protein-coding	Mysm1_peak	YES	NO	NO	2.93	1.18	1.46	0
Merged_peak_1652	chr17	65366707	65366907	Intergenic	250356	Dreh	down-regulated in hepatocellular carcinoma	ncRNA	Mysm1_peak	YES	NO	NO	3.37	1.77	0.83	0.85
Merged_peak_1653	chr6	107730040	107730240	Intergenic	250420	Lrrn1	leucine rich repeat protein 1, neuronal	protein-coding	Mysm1_peak	YES	NO	NO	1.38	0	0.42	0
Merged_peak_1654	chr4	22668840	22669040	Intergenic	251245	Pnky	long intergenic non-protein coding RNA Pnky	ncRNA	Mysm1_peak	YES	NO	NO	4.4	1.77	0.62	1.7
Merged_peak_1655	chr4	80228720	80228920	Intergenic	-251297	Tyrp1	tyrosinase-related protein 1	protein-coding	Mysm1_peak	YES	NO	NO	5.61	0	0.62	0
Merged_peak_1656	chr14	29067141	29067341	intron	-251418	Wnt5a	wingless-type MMTV integration site family, member 5A	protein-coding	Mysm1_peak	YES	NO	NO	3.8	0	0.21	0.85
Merged_peak_1657	chr8	78223948	78224148	intron	251455	1700007B14Rik	RIKEN cDNA 1700007B14 gene	protein-coding	Mysm1_peak	YES	NO	NO	1.29	0	0.62	0
Merged_peak_1658	chr10	73536013	73536213	intron	251498	Pcdh15	protocadherin 15	protein-coding	Mysm1_peak	YES	NO	NO	3.71	0	1.04	1.7
Merged_peak_1659	chr12	66580199	66580399	Intergenic	253795	Wdr20rt	WD repeat domain 20, retrogene	protein-coding	Mysm1_peak	YES	NO	NO	3.28	0.59	0	0
Merged_peak_1660	chr4	74152314	74152514	Intergenic	254631	Kdm4c	lysine (K)-specific demethylase 4C	protein-coding	Mysm1_peak	YES	NO	NO	2.07	1.18	1.67	0
Merged_peak_1661	chr12	59018468	59018668	Intergenic	-254670	BC042761	cDNA sequence BC042761	ncRNA	Mysm1_peak	YES	NO	NO	3.88	1.77	0.42	0.85
Merged_peak_1662	chr6	131904361	131904561	Intergenic	256078	Prb1	proline-rich protein BstNI subfamily 1	protein-coding	Mysm1_peak	YES	NO	NO	1.99	0.59	0	0
Merged_peak_1663	chr15	65009884	65010084	Intergenic	-256126	Adcy8	adenylate cyclase 8	protein-coding	Mysm1_peak	YES	NO	NO	3.63	0	0.42	1.7
Merged_peak_1664	chr12	9837659	9837859	Intergenic	256511	Osr1	odd-skipped related 1 (Drosophila)	protein-coding	Mysm1_peak	YES	NO	NO	3.88	0	1.25	1.7
Merged_peak_1665	chr4	150979107	150979307	intron	256670	Camta1	calmodulin binding transcription activator 1	protein-coding	Mysm1_peak	YES	NO	NO	1.99	2.95	0.42	0
Merged_peak_1666	chr18	3909007	3909207	Intergenic	-256723	Lyzl1	lysozyme-like 1	protein-coding	Mysm1_peak	YES	NO	NO	3.37	1.18	0	0
Merged_peak_1667	chr7	79989102	79989302	Intergenic	257752	Gm6567	predicted gene 6567	ncRNA	Mysm1_peak	YES	NO	NO	3.71	1.18	0.42	1.7
Merged_peak_1668	chr15	65012618	65012818	Intergenic	-258860	Adcy8	adenylate cyclase 8	protein-coding	Mysm1_peak	YES	NO	NO	2.33	0	0.42	0
Merged_peak_1669	chr15	87886152	87886352	Intergenic	-259052	B230214G05Rik	RIKEN cDNA B230214G05 gene	ncRNA	Mysm1_peak	YES	NO	NO	3.11	0	0.21	0
Merged_peak_1670	chr17	81724016	81724216	Intergenic	-259691	Thumpd2	THUMP domain containing 2	protein-coding	Mysm1_peak	YES	NO	NO	2.59	0.59	0.21	0
Merged_peak_1671	chr14	94549969	94550169	Intergenic	-260181	Pcdh9	protocadherin 9	protein-coding	Mysm1_peak	YES	NO	NO	1.9	0	0	0
Merged_peak_1672	chr11	38942679	38942879	Intergenic	260948	4930553C11Rik	RIKEN cDNA 4930553C11 gene	ncRNA	Mysm1_peak	YES	NO	NO	3.11	0	1.46	0
Merged_peak_1673	chr18	11530210	11530410	Intergenic	-261475	Rbbp8	retinoblastoma binding protein 8	protein-coding	Mysm1_peak	YES	NO	NO	5.09	0	1.04	1.7
Merged_peak_1674	chr6	20904438	20904638	Intergenic	-261571	Kcnd2	potassium voltage-gated channel, Shal-related family, member 2	protein-coding	Mysm1_peak	YES	NO	NO	5.27	0.59	0.62	0
Merged_peak_1675	chrX	76340670	76340870	Intergenic	262637	Gm8787	predicted gene 8787	protein-coding	Mysm1_peak	YES	NO	NO	5.87	0	2.71	1.7
Merged_peak_1676	chrX	87872752	87872952	Intergenic	-264629	Gm44	predicted gene 44	protein-coding	Mysm1_peak	YES	NO	NO	3.54	0.59	1.04	0
Merged_peak_1677	chr4	75188893	75189093	Intergenic	-264803	Tmem261	transmembrane protein 261	protein-coding	Mysm1_peak	YES	NO	NO	5.09	0	0.42	0.85
Merged_peak_1678	chrX	76338184	76338384	Intergenic	265123	Gm8787	predicted gene 8787	protein-coding	Mysm1_peak	YES	NO	NO	3.45	0.59	0.62	0
Merged_peak_1679	chr2	16670000	16670200	intron	265253	4930515L03Rik	RIKEN cDNA 4930515L03 gene	ncRNA	Mysm1_peak	YES	NO	NO	1.81	1.77	0	0.85
Merged_peak_1680	chrX	87870223	87870423	Intergenic	-267158	Gm44	predicted gene 44	protein-coding	Mysm1_peak	YES	NO	NO	3.11	0	0.83	1.7
Merged_peak_1681	chr9	3800335	3800535	intron	268086	Gucy1a2	guanylate cyclase 1, soluble, alpha 2	protein-coding	Mysm1_peak	YES	NO	NO	6.21	0.59	0.42	0.85
Merged_peak_1682	chrX	10564711	10564911	Intergenic	270320	Mid1ip1	Mid1 interacting protein 1 (gastrulation specific G12-like (zebrafish))	protein-coding	Mysm1_peak	YES	NO	NO	4.83	0	0.21	0
Merged_peak_1683	chr7	70086105	70086305	Intergenic	271207	Chrna7	cholinergic receptor, nicotinic, alpha polypeptide 7	protein-coding	Mysm1_peak	YES	NO	NO	3.02	0	0	0
Merged_peak_1684	chr4	51791992	51792192	Intergenic	271890	C630028M04Rik	RIKEN cDNA C630028M04 gene	ncRNA	Mysm1_peak	YES	NO	NO	2.68	0	0.62	1.7
Merged_peak_1685	chr1	114034139	114034339	Intergenic	-272744	Dsel	dermatan sulfate epimerase-like	protein-coding	Mysm1_peak	YES	NO	NO	2.85	0.59	0.21	0.85
Merged_peak_1686	chr9	26267945	26268145	Intergenic	-273348	B3gat1	beta-1,3-glucuronyltransferase 1 (glucuronosyltransferase P)	protein-coding	Mysm1_peak	YES	NO	NO	5.35	0	1.25	0
Merged_peak_1687	chr10	71169051	71169251	Intergenic	274287	1700049L16Rik	hematological and neurological expressed 1-like pseudogene	pseudo	Mysm1_peak	YES	NO	NO	4.23	0.59	0.62	0.85
Merged_peak_1688	chrX	36400225	36400425	Intergenic	274368	6030498E09Rik	RIKEN cDNA 6030498E09 gene	protein-coding	Mysm1_peak	YES	NO	NO	2.24	1.18	0.83	0
Merged_peak_1689	chr7	83649897	83650097	intron	275224	Agbl1	ATP/GTP binding protein-like 1	protein-coding	Mysm1_peak	YES	NO	NO	2.42	0.59	1.04	0.85
Merged_peak_1690	chr1	18817757	18817957	Intergenic	-275246	Tfap2d	transcription factor AP-2, delta	protein-coding	Mysm1_peak	YES	NO	NO	2.33	1.18	1.04	0
Merged_peak_1691	chr6	35765233	35765433	Intergenic	-275445	Mtpn	myotrophin	protein-coding	Mysm1_peak	YES	NO	NO	2.59	0.59	0.83	2.56
Merged_peak_1692	chr3	56829202	56829402	Intergenic	276539	Tm4sf1	transmembrane 4 superfamily member 1	protein-coding	Mysm1_peak	YES	NO	NO	2.76	0	0.42	0
Merged_peak_1693	chr15	63033761	63033961	Intergenic	277302	Gm20740	predicted gene, 20740	ncRNA	Mysm1_peak	YES	NO	NO	2.85	0.59	0.83	0
Merged_peak_1694	chr14	58968903	58969103	Intergenic	277480	Fgf9	fibroblast growth factor 9	protein-coding	Mysm1_peak	YES	NO	NO	3.54	1.18	1.46	0
Merged_peak_1695	chr11	112294031	112294231	Intergenic	278539	BC006965	cDNA sequence BC006965	ncRNA	Mysm1_peak	YES	NO	NO	3.97	0	0.42	0
Merged_peak_1696	chr17	93317709	93317909	Intergenic	-280548	Adcyap1	adenylate cyclase activating polypeptide 1	protein-coding	Mysm1_peak	YES	NO	NO	6.99	0	1.46	0
Merged_peak_1697	chr18	28434679	28434879	Intergenic	-283886	4930474G06Rik	RIKEN cDNA 4930474G06 gene	ncRNA	Mysm1_peak	YES	NO	NO	1.55	1.18	1.04	0
Merged_peak_1698	chrX	154765033	154765233	Intergenic	-284004	Cnksr2	connector enhancer of kinase suppressor of Ras 2	protein-coding	Mysm1_peak	YES	NO	NO	2.68	0	0.42	0
Merged_peak_1699	chr7	79962104	79962304	Intergenic	284750	Gm6567	predicted gene 6567	ncRNA	Mysm1_peak	YES	NO	NO	12.08	0.59	0.21	0.85
Merged_peak_1700	chrX	55568569	55568769	Intergenic	284864	Zic3	zinc finger protein of the cerebellum 3	protein-coding	Mysm1_peak	YES	NO	NO	3.8	0	0.21	0
Merged_peak_1701	chr2	10808694	10808894	Intergenic	-285215	Prkcq	protein kinase C, theta	protein-coding	Mysm1_peak	YES	NO	NO	4.4	0	0.21	2.56
Merged_peak_1702	chr1	30633820	30634020	Intergenic	286181	Phf3	PHD finger protein 3	protein-coding	Mysm1_peak	YES	NO	NO	3.63	0.59	1.67	0.85
Merged_peak_1703	chr8	38373414	38373614	Intergenic	-286222	G630064G18Rik	RIKEN cDNA G630064G18 gene	ncRNA	Mysm1_peak	YES	NO	NO	3.63	1.18	1.04	0
Merged_peak_1704	chr2	7604131	7604331	Intergenic	-286406	Celf2	CUGBP, Elav-like family member 2	protein-coding	Mysm1_peak	YES	NO	NO	1.47	0.59	0.62	0
Merged_peak_1705	chr7	79958728	79958928	Intergenic	288126	Gm6567	predicted gene 6567	ncRNA	Mysm1_peak	YES	NO	NO	3.19	0	0.21	0
Merged_peak_1706	chr8	38376212	38376412	Intergenic	-289020	G630064G18Rik	RIKEN cDNA G630064G18 gene	ncRNA	Mysm1_peak	YES	NO	NO	4.4	0.59	0.83	0.85
Merged_peak_1707	chr10	34492839	34493039	Intergenic	289733	Frk	fyn-related kinase	protein-coding	Mysm1_peak	YES	NO	NO	3.11	1.77	0.42	2.56
Merged_peak_1708	chr11	15867713	15867913	Intergenic	-289914	Vstm2a	V-set and transmembrane domain containing 2A	protein-coding	Mysm1_peak	YES	NO	NO	5.96	1.18	0.62	0.85
Merged_peak_1709	chr2	97597950	97598150	Intergenic	290236	Lrrc4c	leucine rich repeat containing 4C	protein-coding	Mysm1_peak	YES	NO	NO	1.81	0.59	1.25	0
Merged_peak_1710	chr18	3875327	3875527	Intergenic	-290403	Lyzl1	lysozyme-like 1	protein-coding	Mysm1_peak	YES	NO	NO	4.75	0	0.62	0
Merged_peak_1711	chr6	16555155	16555355	Intergenic	293186	Tfec	transcription factor EC	protein-coding	Mysm1_peak	YES	NO	NO	4.75	0	1.46	0
Merged_peak_1712	chr18	3872539	3872739	Intergenic	-293191	Lyzl1	lysozyme-like 1	protein-coding	Mysm1_peak	YES	NO	NO	4.4	0	1.67	0.85
Merged_peak_1713	chr6	16552689	16552889	Intergenic	295652	Tfec	transcription factor EC	protein-coding	Mysm1_peak	YES	NO	NO	4.57	0.59	0.21	0
Merged_peak_1714	chr4	7783931	7784131	Intergenic	296196	8430436N08Rik	RIKEN cDNA 8430436N08 gene	ncRNA	Mysm1_peak	YES	NO	NO	10.27	0.59	2.08	0.85
Merged_peak_1715	chr9	73484431	73484631	intron	296843	Unc13c	unc-13 homolog C (C. elegans)	protein-coding	Mysm1_peak	YES	NO	NO	5.61	1.77	0.62	0
Merged_peak_1716	chr8	59497591	59497791	Intergenic	301965	LOC102636514	uncharacterized LOC102636514	ncRNA	Mysm1_peak	YES	NO	NO	3.63	0	0.42	0
Merged_peak_1717	chr16	80898546	80898746	Intergenic	-302296	Ncam2	neural cell adhesion molecule 2	protein-coding	Mysm1_peak	YES	NO	NO	4.06	0.59	1.04	0.85
Merged_peak_1718	chr16	80896076	80896276	Intergenic	-304766	Ncam2	neural cell adhesion molecule 2	protein-coding	Mysm1_peak	YES	NO	NO	3.54	1.18	0.83	0
Merged_peak_1719	chr5	6054632	6054832	Intergenic	-305415	Steap1	six transmembrane epithelial antigen of the prostate 1	protein-coding	Mysm1_peak	YES	NO	NO	0.43	0	0.42	0
Merged_peak_1720	chr18	3814917	3815117	Intergenic	307062	Bambi	BMP and activin membrane-bound inhibitor	protein-coding	Mysm1_peak	YES	NO	NO	3.02	1.18	0.42	0
Merged_peak_1721	chr5	29214642	29214842	Intergenic	-307791	Rnf32	ring finger protein 32	protein-coding	Mysm1_peak	YES	NO	NO	2.68	0	1.04	0
Merged_peak_1722	chr13	29639238	29639438	intron	308204	Cdkal1	CDK5 regulatory subunit associated protein 1-like 1	protein-coding	Mysm1_peak	YES	NO	NO	3.54	0	0.42	0
Merged_peak_1723	chr6	64370786	64370986	intron	-308254	Atoh1	atonal homolog 1 (Drosophila)	protein-coding	Mysm1_peak	YES	NO	NO	3.19	1.18	0.21	0
Merged_peak_1724	chr18	11361392	11361592	Intergenic	-308927	1010001N08Rik	RIKEN cDNA 1010001N08 gene	ncRNA	Mysm1_peak	YES	NO	NO	0.69	0.59	0.42	0
Merged_peak_1725	chr1	145178390	145178590	Intergenic	-309337	B3galt2	UDP-Gal:betaGlcNAc beta 1,3-galactosyltransferase, polypeptide 2	protein-coding	Mysm1_peak	YES	NO	NO	1.55	0.59	0.83	1.7
Merged_peak_1726	chr18	3817571	3817771	Intergenic	309716	Bambi	BMP and activin membrane-bound inhibitor	protein-coding	Mysm1_peak	YES	NO	NO	3.71	1.18	0.42	0.85
Merged_peak_1727	chr4	93912776	93912976	Intergenic	310611	Caap1	caspase activity and apoptosis inhibitor 1	protein-coding	Mysm1_peak	YES	NO	NO	4.57	0	0.42	0
Merged_peak_1728	chr18	8180543	8180743	Intergenic	311448	Wac	WW domain containing adaptor with coiled-coil	protein-coding	Mysm1_peak	YES	NO	NO	3.88	3.53	0.83	0
Merged_peak_1729	chr5	51631655	51631855	Intergenic	313405	Ppargc1a	peroxisome proliferative activated receptor, gamma, coactivator 1 alpha	protein-coding	Mysm1_peak	YES	NO	NO	3.63	0	0.62	0
Merged_peak_1730	chr18	8183274	8183474	Intergenic	314179	Wac	WW domain containing adaptor with coiled-coil	protein-coding	Mysm1_peak	YES	NO	NO	3.11	0	0.62	0.85
Merged_peak_1731	chr17	65432244	65432444	Intergenic	315893	Dreh	down-regulated in hepatocellular carcinoma	ncRNA	Mysm1_peak	YES	NO	NO	4.06	0	0.62	3.41
Merged_peak_1732	chr7	47089328	47089528	Intergenic	316292	Zfp619	zinc finger protein 619	protein-coding	Mysm1_peak	YES	NO	NO	3.11	0	0.83	0
Merged_peak_1733	chr10	71759975	71760175	Intergenic	-316637	1700049L16Rik	hematological and neurological expressed 1-like pseudogene	pseudo	Mysm1_peak	YES	NO	NO	14.67	1.18	2.5	1.7
Merged_peak_1734	chr10	54118388	54118588	Intergenic	322760	Gm16998	predicted gene, 16998	ncRNA	Mysm1_peak	YES	NO	NO	4.32	1.18	1.46	1.7
Merged_peak_1735	chr18	16644074	16644274	Intergenic	323384	Cdh2	cadherin 2	protein-coding	Mysm1_peak	YES	NO	NO	1.81	0	1.04	0
Merged_peak_1736	chr6	33523370	33523570	intron	324320	Exoc4	exocyst complex component 4	protein-coding	Mysm1_peak	YES	NO	NO	3.19	0.59	1.04	3.41
Merged_peak_1737	chr16	66140104	66140304	Intergenic	324326	Vgll3	vestigial like 3 (Drosophila)	protein-coding	Mysm1_peak	YES	NO	NO	3.28	0	0.42	0
Merged_peak_1738	chr15	40954529	40954729	Intergenic	-324399	Oxr1	oxidation resistance 1	protein-coding	Mysm1_peak	YES	NO	NO	1.99	0.59	0	0
Merged_peak_1739	chr3	155081491	155081691	Intergenic	325193	Lrriq3	leucine-rich repeats and IQ motif containing 3	protein-coding	Mysm1_peak	YES	NO	NO	2.42	2.95	1.04	3.41
Merged_peak_1740	chr13	85755310	85755510	Intergenic	-326319	Rasa1	RAS p21 protein activator 1	protein-coding	Mysm1_peak	YES	NO	NO	1.81	0	0.21	0.85
Merged_peak_1741	chr16	66142663	66142863	Intergenic	326885	Vgll3	vestigial like 3 (Drosophila)	protein-coding	Mysm1_peak	YES	NO	NO	3.54	0	0.21	0.85
Merged_peak_1742	chr3	149265680	149265880	Intergenic	328079	Gm1653	predicted gene 1653	ncRNA	Mysm1_peak	YES	NO	NO	2.42	0.59	0	0
Merged_peak_1743	chr14	90858626	90858826	Intergenic	332028	4930474H20Rik	RIKEN cDNA 4930474H20 gene	ncRNA	Mysm1_peak	YES	NO	NO	2.42	0	1.04	2.56
Merged_peak_1744	chr11	40902118	40902318	Intergenic	-333430	Ccng1	cyclin G1	protein-coding	Mysm1_peak	YES	NO	NO	5.44	0	0.62	0
Merged_peak_1745	chr4	10390922	10391122	Intergenic	333927	1700123O12Rik	RIKEN cDNA 1700123O12 gene	ncRNA	Mysm1_peak	YES	NO	NO	2.76	0	0.62	0
Merged_peak_1746	chr8	62640351	62640551	Intergenic	336005	4930470O06Rik	RIKEN cDNA 4930470O06 gene	ncRNA	Mysm1_peak	YES	NO	NO	2.24	0.59	0.62	0
Merged_peak_1747	chr11	40904832	40905032	Intergenic	-336144	Ccng1	cyclin G1	protein-coding	Mysm1_peak	YES	NO	NO	5.7	0.59	0.21	0.85
Merged_peak_1748	chr1	18753270	18753470	Intergenic	-339733	Tfap2d	transcription factor AP-2, delta	protein-coding	Mysm1_peak	YES	NO	NO	3.71	0.59	1.04	1.7
Merged_peak_1749	chr14	16741906	16742106	Intergenic	-339822	Ngly1	N-glycanase 1	protein-coding	Mysm1_peak	YES	NO	NO	3.28	1.77	0.42	0
Merged_peak_1750	chr2	80819329	80819529	Intergenic	340008	Nup35	nucleoporin 35	protein-coding	Mysm1_peak	YES	NO	NO	3.28	0	0.21	0
Merged_peak_1751	chr16	8084778	8084978	Intergenic	340351	Tmem114	transmembrane protein 114	protein-coding	Mysm1_peak	YES	NO	NO	1.99	0.59	0.42	0
Merged_peak_1752	chr14	101258143	101258343	Intergenic	341043	Prr30	proline rich 30	protein-coding	Mysm1_peak	YES	NO	NO	3.71	0	1.25	2.56
Merged_peak_1753	chr17	59494899	59495099	Intergenic	-342254	Nudt12	nudix (nucleoside diphosphate linked moiety X)-type motif 12	protein-coding	Mysm1_peak	YES	NO	NO	3.71	0	0	0
Merged_peak_1754	chr17	59495024	59495224	Intergenic	-342379	Nudt12	nudix (nucleoside diphosphate linked moiety X)-type motif 12	protein-coding	Mysm1_peak	YES	NO	NO	6.21	0	0.42	0
Merged_peak_1755	chr4	5063012	5063212	Intergenic	-342659	Impad1	inositol monophosphatase domain containing 1	protein-coding	Mysm1_peak	YES	NO	NO	2.5	0.59	0	0
Merged_peak_1756	chr14	101255337	101255537	Intergenic	343849	Prr30	proline rich 30	protein-coding	Mysm1_peak	YES	NO	NO	1.9	0.59	0.62	1.7
Merged_peak_1757	chrX	119870088	119870288	Intergenic	-346944	Cldn34c1	claudin 34C1	protein-coding	Mysm1_peak	YES	NO	NO	3.88	0	0.21	0.85
Merged_peak_1758	chr18	8865692	8865892	Intergenic	-347062	Fzd8	frizzled homolog 8 (Drosophila)	protein-coding	Mysm1_peak	YES	NO	NO	2.59	1.18	1.87	0.85
Merged_peak_1759	chr18	85468871	85469071	Intergenic	-348055	Timm21	tranlocase of inner mitochondrial membrane 21	protein-coding	Mysm1_peak	YES	NO	NO	5.52	0.59	0.62	0
Merged_peak_1760	chr3	48761118	48761318	Intergenic	-348196	1700018B24Rik	enhancer of rudimentary homolog pseudogene	pseudo	Mysm1_peak	YES	NO	NO	4.75	0.59	0.62	1.7
Merged_peak_1761	chr18	85469026	85469226	Intergenic	-348210	Timm21	tranlocase of inner mitochondrial membrane 21	protein-coding	Mysm1_peak	YES	NO	NO	8.63	0.59	0.83	0
Merged_peak_1762	chrX	119867698	119867898	Intergenic	-349334	Cldn34c1	claudin 34C1	protein-coding	Mysm1_peak	YES	NO	NO	2.93	0	0.42	0.85
Merged_peak_1763	chr5	84495643	84495843	intron	350664	Epha5	Eph receptor A5	protein-coding	Mysm1_peak	YES	NO	NO	4.66	0	1.25	0.85
Merged_peak_1764	chr3	48763592	48763792	Intergenic	-350670	1700018B24Rik	enhancer of rudimentary homolog pseudogene	pseudo	Mysm1_peak	YES	NO	NO	3.88	0	0	1.7
Merged_peak_1765	chr4	142146094	142146294	Intergenic	-350878	Kazn	kazrin, periplakin interacting protein	protein-coding	Mysm1_peak	YES	NO	NO	3.28	0	0.21	1.7
Merged_peak_1766	chr1	110165107	110165307	Intergenic	351371	D830032E09Rik	RIKEN cDNA D830032E09 gene	ncRNA	Mysm1_peak	YES	NO	NO	2.24	2.36	0.62	0.85
Merged_peak_1767	chr12	13627424	13627624	Intergenic	351591	Nbas	neuroblastoma amplified sequence	protein-coding	Mysm1_peak	YES	NO	NO	2.85	0.59	1.04	0
Merged_peak_1768	chr10	35874852	35875052	Intergenic	-351661	Hs3st5	heparan sulfate (glucosamine) 3-O-sulfotransferase 5	protein-coding	Mysm1_peak	YES	NO	NO	3.02	0	0.83	0
Merged_peak_1769	chr16	8072506	8072706	Intergenic	352623	Tmem114	transmembrane protein 114	protein-coding	Mysm1_peak	YES	NO	NO	1.29	2.95	0.62	2.56
Merged_peak_1770	chr4	142148815	142149015	Intergenic	-353599	Kazn	kazrin, periplakin interacting protein	protein-coding	Mysm1_peak	YES	NO	NO	4.23	0	0.21	0
Merged_peak_1771	chr6	96656287	96656487	Intergenic	354018	Fam19a4	family with sequence similarity 19, member A4	protein-coding	Mysm1_peak	YES	NO	NO	3.97	0	0.21	0
Merged_peak_1772	chr5	19767822	19768022	intron	354586	Magi2	membrane associated guanylate kinase, WW and PDZ domain containing 2	protein-coding	Mysm1_peak	YES	NO	NO	5.09	0.59	1.04	0
Merged_peak_1773	chr19	50398256	50398456	intron	354780	Sorcs1	sortilin-related VPS10 domain containing receptor 1	protein-coding	Mysm1_peak	YES	NO	NO	4.32	0.59	0	0.85
Merged_peak_1774	chr6	96653862	96654062	Intergenic	356443	Fam19a4	family with sequence similarity 19, member A4	protein-coding	Mysm1_peak	YES	NO	NO	3.63	0	1.04	0
Merged_peak_1775	chrX	55806043	55806243	Intergenic	-358495	4930550L24Rik	RIKEN cDNA 4930550L24 gene	protein-coding	Mysm1_peak	YES	NO	NO	3.37	0	0.62	0
Merged_peak_1776	chr5	43264474	43264674	Intergenic	-360128	Cpeb2	cytoplasmic polyadenylation element binding protein 2	protein-coding	Mysm1_peak	YES	NO	NO	2.5	0.59	0.42	0
Merged_peak_1777	chr2	170920092	170920292	Intergenic	362885	Dok5	docking protein 5	protein-coding	Mysm1_peak	YES	NO	NO	2.59	0.59	0	0
Merged_peak_1778	chr4	20339378	20339578	intron	366337	Nkain3	Na+/K+ transporting ATPase interacting 3	protein-coding	Mysm1_peak	YES	NO	NO	4.57	0.59	0.62	1.7
Merged_peak_1779	chr13	83276215	83276415	Intergenic	-366718	Mef2c	myocyte enhancer factor 2C	protein-coding	Mysm1_peak	YES	NO	NO	3.71	0.59	0.42	0
Merged_peak_1780	chr4	20336625	20336825	intron	367526	Ggh	gamma-glutamyl hydrolase	protein-coding	Mysm1_peak	YES	NO	NO	4.57	1.18	0.83	0
Merged_peak_1781	chr13	83273626	83273826	Intergenic	-369307	Mef2c	myocyte enhancer factor 2C	protein-coding	Mysm1_peak	YES	NO	NO	3.8	0	0.21	0
Merged_peak_1782	chr1	35753799	35753999	Intergenic	-371346	Hs6st1	heparan sulfate 6-O-sulfotransferase 1	protein-coding	Mysm1_peak	YES	NO	NO	7.25	0	1.25	0
Merged_peak_1783	chr14	74383729	74383929	Intergenic	-371505	4933402J15Rik	RIKEN cDNA 4933402J15 gene	ncRNA	Mysm1_peak	YES	NO	NO	7.42	0	1.25	0
Merged_peak_1784	chr14	53488238	53488438	Intergenic	-372968	Olfr1507	olfactory receptor 1507	protein-coding	Mysm1_peak	YES	NO	NO	3.63	1.77	0.83	0.85
Merged_peak_1785	chr4	24049931	24050131	Intergenic	-373578	Mms22l	MMS22-like, DNA repair protein	protein-coding	Mysm1_peak	YES	NO	NO	6.39	1.18	0.42	0.85
Merged_peak_1786	chr4	24049809	24050009	Intergenic	-373700	Mms22l	MMS22-like, DNA repair protein	protein-coding	Mysm1_peak	YES	NO	NO	3.97	0.59	0.62	0.85
Merged_peak_1787	chr12	61464096	61464296	Intergenic	-373754	Mir6380	microRNA 6380	ncRNA	Mysm1_peak	YES	NO	NO	2.42	0	0.21	0
Merged_peak_1788	chr14	53491001	53491201	Intergenic	-375731	Olfr1507	olfactory receptor 1507	protein-coding	Mysm1_peak	YES	NO	NO	4.06	0	0.62	0
Merged_peak_1789	chr3	12221241	12221441	Intergenic	-376982	Gm10745	predicted gene 10745	ncRNA	Mysm1_peak	YES	NO	NO	5.01	0	1.25	0.85
Merged_peak_1790	chr18	8246209	8246409	Intergenic	377114	Wac	WW domain containing adaptor with coiled-coil	protein-coding	Mysm1_peak	YES	NO	NO	3.97	0	0.42	0
Merged_peak_1791	chr4	24044296	24044496	Intergenic	-379213	Mms22l	MMS22-like, DNA repair protein	protein-coding	Mysm1_peak	YES	NO	NO	5.01	1.18	1.25	0.85
Merged_peak_1792	chr3	12223786	12223986	Intergenic	-379527	Gm10745	predicted gene 10745	ncRNA	Mysm1_peak	YES	NO	NO	5.35	0	0.83	0
Merged_peak_1793	chr18	8248622	8248822	Intergenic	379527	Wac	WW domain containing adaptor with coiled-coil	protein-coding	Mysm1_peak	YES	NO	NO	2.85	0.59	1.04	0
Merged_peak_1794	chr14	89254218	89254418	Intergenic	-383115	Pcdh20	protocadherin 20	protein-coding	Mysm1_peak	YES	NO	NO	2.42	1.77	0.83	0
Merged_peak_1795	chr7	64258214	64258414	intron	383927	Gabrg3	gamma-aminobutyric acid (GABA) A receptor, subunit gamma 3	protein-coding	Mysm1_peak	YES	NO	NO	0.69	2.95	0	0
Merged_peak_1796	chr1	12031236	12031436	Intergenic	-384731	Mir6341	microRNA 6341	ncRNA	Mysm1_peak	YES	NO	NO	3.28	0.59	1.04	0
Merged_peak_1797	chr12	69155149	69155349	Intergenic	-384991	Gm17821	DDB1 and CUL4 associated factor 5 pseudogene	pseudo	Mysm1_peak	YES	NO	NO	2.59	0.59	0.62	0
Merged_peak_1798	chr14	89257009	89257209	Intergenic	-385906	Pcdh20	protocadherin 20	protein-coding	Mysm1_peak	YES	NO	NO	2.24	0	0.62	1.7
Merged_peak_1799	chr1	12028627	12028827	Intergenic	-387340	Mir6341	microRNA 6341	ncRNA	Mysm1_peak	YES	NO	NO	3.37	1.18	0.62	0.85
Merged_peak_1800	chr17	54899142	54899342	Intergenic	-389843	1700025K24Rik	RIKEN cDNA 1700025K24 gene	ncRNA	Mysm1_peak	YES	NO	NO	2.42	0.59	0.42	0.85
Merged_peak_1801	chr4	75314383	75314583	Intergenic	-390293	Tmem261	transmembrane protein 261	protein-coding	Mysm1_peak	YES	NO	NO	5.27	0	1.04	1.7
Merged_peak_1802	chr13	80631096	80631296	Intergenic	-391487	Arrdc3	arrestin domain containing 3	protein-coding	Mysm1_peak	YES	NO	NO	4.75	0	1.04	0
Merged_peak_1803	chr1	22344214	22344414	intron	-391583	Kcnq5	potassium voltage-gated channel, subfamily Q, member 5	protein-coding	Mysm1_peak	YES	NO	NO	3.11	0.59	1.04	0
Merged_peak_1804	chr17	78207583	78207783	Intergenic	-391905	Crim1	cysteine rich transmembrane BMP regulator 1 (chordin like)	protein-coding	Mysm1_peak	YES	NO	NO	1.21	0.59	0.62	3.41
Merged_peak_1805	chr12	78903186	78903386	Intergenic	392158	Fut8	fucosyltransferase 8	protein-coding	Mysm1_peak	YES	NO	NO	5.27	0	0.62	0
Merged_peak_1806	chr17	54901614	54901814	Intergenic	-392315	1700025K24Rik	RIKEN cDNA 1700025K24 gene	ncRNA	Mysm1_peak	YES	NO	NO	2.59	0.59	0.62	0
Merged_peak_1807	chr16	7463237	7463437	Intergenic	393409	Rbfox1	RNA binding protein, fox-1 homolog (C. elegans) 1	protein-coding	Mysm1_peak	YES	NO	NO	1.99	0	0.42	0
Merged_peak_1808	chr12	78904938	78905138	Intergenic	393910	Fut8	fucosyltransferase 8	protein-coding	Mysm1_peak	YES	NO	NO	4.57	0.59	1.04	0
Merged_peak_1809	chr13	80628386	80628586	Intergenic	-394197	Arrdc3	arrestin domain containing 3	protein-coding	Mysm1_peak	YES	NO	NO	5.01	1.18	0	0.85
Merged_peak_1810	chr13	82317706	82317906	Intergenic	395515	Cetn3	centrin 3	protein-coding	Mysm1_peak	YES	NO	NO	3.19	0.59	0	0
Merged_peak_1811	chr2	133786850	133787050	Intergenic	396506	Mir3090	microRNA 3090	ncRNA	Mysm1_peak	YES	NO	NO	4.92	0.59	0.42	0
Merged_peak_1812	chr5	142115959	142116159	intron	398571	Sdk1	sidekick homolog 1 (chicken)	protein-coding	Mysm1_peak	YES	NO	NO	3.63	1.18	0.62	0
Merged_peak_1813	chr13	83236373	83236573	Intergenic	-399141	Mir3961	microRNA 3961	ncRNA	Mysm1_peak	YES	NO	NO	14.42	0	2.08	0
Merged_peak_1814	chr18	8268902	8269102	Intergenic	399807	Wac	WW domain containing adaptor with coiled-coil	protein-coding	Mysm1_peak	YES	NO	NO	2.76	0.59	1.04	0
Merged_peak_1815	chr17	78199337	78199537	Intergenic	-400151	Crim1	cysteine rich transmembrane BMP regulator 1 (chordin like)	protein-coding	Mysm1_peak	YES	NO	NO	2.59	0	0.42	0.85
Merged_peak_1816	chr5	142118333	142118533	intron	400945	Sdk1	sidekick homolog 1 (chicken)	protein-coding	Mysm1_peak	YES	NO	NO	4.75	1.77	1.67	0
Merged_peak_1817	chr4	51630580	51630780	Intergenic	401130	Cylc2	cylicin, basic protein of sperm head cytoskeleton 2	protein-coding	Mysm1_peak	YES	NO	NO	6.21	0.59	0.21	1.7
Merged_peak_1818	chr18	8271356	8271556	Intergenic	402261	Wac	WW domain containing adaptor with coiled-coil	protein-coding	Mysm1_peak	YES	NO	NO	1.73	0	0.62	1.7
Merged_peak_1819	chr17	78196702	78196902	Intergenic	-402786	Crim1	cysteine rich transmembrane BMP regulator 1 (chordin like)	protein-coding	Mysm1_peak	YES	NO	NO	2.33	0	0.21	0
Merged_peak_1820	chr11	8161127	8161327	Intergenic	403311	Tns3	tensin 3	protein-coding	Mysm1_peak	YES	NO	NO	1.9	0	0.42	0
Merged_peak_1821	chr6	11329079	11329279	Intergenic	-404801	AA545190	EST AA545190	ncRNA	Mysm1_peak	YES	NO	NO	2.85	0	0.62	0
Merged_peak_1822	chr16	8017559	8017759	Intergenic	407570	Tmem114	transmembrane protein 114	protein-coding	Mysm1_peak	YES	NO	NO	3.11	0	0.83	0
Merged_peak_1823	chr3	128343965	128344165	Intergenic	-409542	D030025E07Rik	RIKEN cDNA D030025E07 gene	ncRNA	Mysm1_peak	YES	NO	NO	5.78	1.77	0.42	0
Merged_peak_1824	chr3	128344143	128344343	Intergenic	-409720	D030025E07Rik	RIKEN cDNA D030025E07 gene	ncRNA	Mysm1_peak	YES	NO	NO	3.8	0.59	1.04	1.7
Merged_peak_1825	chr11	27094740	27094940	Intergenic	409732	Gm12070	glyceraldehyde-3-phosphate dehydrogenase pseudogene	pseudo	Mysm1_peak	YES	NO	NO	3.37	1.77	0.42	0
Merged_peak_1826	chr5	19825936	19826136	intron	412700	Magi2	membrane associated guanylate kinase, WW and PDZ domain containing 2	protein-coding	Mysm1_peak	YES	NO	NO	1.04	1.77	0.42	0
Merged_peak_1827	chr15	62463819	62464019	Intergenic	-412913	H2afy3	H2A histone family, member Y3	pseudo	Mysm1_peak	YES	NO	NO	5.01	0.59	0.21	0
Merged_peak_1828	chr15	45741506	45741706	Intergenic	-414525	1700022A22Rik	RIKEN cDNA 1700022A22 gene	ncRNA	Mysm1_peak	YES	NO	NO	4.75	1.18	0.62	0
Merged_peak_1829	chr15	62466332	62466532	Intergenic	-415426	H2afy3	H2A histone family, member Y3	pseudo	Mysm1_peak	YES	NO	NO	5.52	0	0.42	0.85
Merged_peak_1830	chr14	24335917	24336117	intron	-422224	Gm10248	predicted gene 10248	ncRNA	Mysm1_peak	YES	NO	NO	3.54	2.36	0	0
Merged_peak_1831	chr8	78396125	78396325	intron	423632	1700007B14Rik	RIKEN cDNA 1700007B14 gene	protein-coding	Mysm1_peak	YES	NO	NO	2.59	0.59	0.83	0.85
Merged_peak_1832	chr10	91058304	91058504	Intergenic	-424040	Tmpo	thymopoietin	protein-coding	Mysm1_peak	YES	NO	NO	4.75	0	1.04	0
Merged_peak_1833	chr14	102554683	102554883	Intergenic	425638	Lmo7	LIM domain only 7	protein-coding	Mysm1_peak	YES	NO	NO	1.64	1.77	0	1.7
Merged_peak_1834	chr4	31018323	31018523	Intergenic	426677	4930556G01Rik	RIKEN cDNA 4930556G01 gene	ncRNA	Mysm1_peak	YES	NO	NO	4.4	0.59	0.42	0.85
Merged_peak_1835	chr5	51074756	51074956	Intergenic	430855	Mir8117	microRNA 8117	ncRNA	Mysm1_peak	YES	NO	NO	4.4	0	0.42	0
Merged_peak_1836	chr1	101237939	101238139	Intergenic	-431303	Cntnap5b	contactin associated protein-like 5B	protein-coding	Mysm1_peak	YES	NO	NO	1.99	1.18	0.62	0
Merged_peak_1837	chr3	149371123	149371323	Intergenic	433522	Gm1653	predicted gene 1653	ncRNA	Mysm1_peak	YES	NO	NO	2.59	0.59	0.21	0.85
Merged_peak_1838	chr8	101098459	101098659	Intergenic	-437228	Gm15679	predicted gene 15679	ncRNA	Mysm1_peak	YES	NO	NO	3.88	0.59	1.04	0
Merged_peak_1839	chr17	91934262	91934462	Intergenic	-442220	Nrxn1	neurexin I	protein-coding	Mysm1_peak	YES	NO	NO	1.21	2.95	1.46	0.85
Merged_peak_1840	chr8	45593083	45593283	Intergenic	-442379	Fat1	FAT tumor suppressor homolog 1 (Drosophila)	protein-coding	Mysm1_peak	YES	NO	NO	4.23	0.59	0.21	0.85
Merged_peak_1841	chrX	77870160	77870360	Intergenic	-445723	Tmem47	transmembrane protein 47	protein-coding	Mysm1_peak	YES	NO	NO	4.23	0.59	0.42	0
Merged_peak_1842	chr17	93151279	93151479	Intergenic	-446978	Adcyap1	adenylate cyclase activating polypeptide 1	protein-coding	Mysm1_peak	YES	NO	NO	1.12	2.95	0.62	0.85
Merged_peak_1843	chrX	77867283	77867483	Intergenic	-448600	Tmem47	transmembrane protein 47	protein-coding	Mysm1_peak	YES	NO	NO	4.49	0	0.42	0.85
Merged_peak_1844	chr10	37445074	37445274	Intergenic	-450406	4930591E09Rik	RIKEN cDNA 4930591E09 gene	ncRNA	Mysm1_peak	YES	NO	NO	3.37	0	1.04	0.85
Merged_peak_1845	chr1	139308394	139308594	Intergenic	-451469	Nr5a2	nuclear receptor subfamily 5, group A, member 2	protein-coding	Mysm1_peak	YES	NO	NO	2.33	0	1.87	0
Merged_peak_1846	chr5	85298705	85298905	Intergenic	-452398	Epha5	Eph receptor A5	protein-coding	Mysm1_peak	YES	NO	NO	1.99	0	0.62	0
Merged_peak_1847	chrX	38301286	38301486	Intergenic	-453092	Gria3	glutamate receptor, ionotropic, AMPA3 (alpha 3)	protein-coding	Mysm1_peak	YES	NO	NO	7.25	1.18	0.62	1.7
Merged_peak_1848	chr17	91947042	91947242	Intergenic	-455000	Nrxn1	neurexin I	protein-coding	Mysm1_peak	YES	NO	NO	2.93	0	0.62	0
Merged_peak_1849	chr17	54973833	54974033	Intergenic	-464534	1700025K24Rik	RIKEN cDNA 1700025K24 gene	ncRNA	Mysm1_peak	YES	NO	NO	1.29	0.59	0.83	0
Merged_peak_1850	chr14	9964596	9964796	Intergenic	465792	4930455B14Rik	RIKEN cDNA 4930455B14 gene	ncRNA	Mysm1_peak	YES	NO	NO	5.18	0	0.62	0
Merged_peak_1851	chr18	85591167	85591367	Intergenic	-470351	Timm21	tranlocase of inner mitochondrial membrane 21	protein-coding	Mysm1_peak	YES	NO	NO	0.6	0.59	1.04	0.85
Merged_peak_1852	chr17	54980167	54980367	Intergenic	-470868	1700025K24Rik	RIKEN cDNA 1700025K24 gene	ncRNA	Mysm1_peak	YES	NO	NO	2.76	0	0.83	0.85
Merged_peak_1853	chr8	76347303	76347503	Intergenic	-470948	Large	like-glycosyltransferase	protein-coding	Mysm1_peak	YES	NO	NO	1.21	0.59	0.21	0
Merged_peak_1854	chr12	60791727	60791927	Intergenic	-471357	Fbxo33	F-box protein 33	protein-coding	Mysm1_peak	YES	NO	NO	3.88	0.59	0.83	0
Merged_peak_1855	chr10	37420936	37421136	Intergenic	-474544	4930591E09Rik	RIKEN cDNA 4930591E09 gene	ncRNA	Mysm1_peak	YES	NO	NO	2.24	1.18	0	0
Merged_peak_1856	chr5	61725401	61725601	Intergenic	-474581	G6pd2	glucose-6-phosphate dehydrogenase 2	protein-coding	Mysm1_peak	YES	NO	NO	5.96	0	0.42	0
Merged_peak_1857	chr11	112096848	112097048	Intergenic	475722	BC006965	cDNA sequence BC006965	ncRNA	Mysm1_peak	YES	NO	NO	2.93	0	1.04	0
Merged_peak_1858	chr5	61722850	61723050	Intergenic	-477132	G6pd2	glucose-6-phosphate dehydrogenase 2	protein-coding	Mysm1_peak	YES	NO	NO	4.66	0.59	0.83	1.7
Merged_peak_1859	chr3	76358828	76359028	intron	479423	Fstl5	follistatin-like 5	protein-coding	Mysm1_peak	YES	NO	NO	5.96	0	0.21	0.85
Merged_peak_1860	chr3	76361228	76361428	intron	481823	Fstl5	follistatin-like 5	protein-coding	Mysm1_peak	YES	NO	NO	7.16	0	1.25	0.85
Merged_peak_1861	chr3	76361338	76361538	intron	481933	Fstl5	follistatin-like 5	protein-coding	Mysm1_peak	YES	NO	NO	5.27	0.59	1.67	0
Merged_peak_1862	chr6	59858977	59859177	Intergenic	-482793	Gprin3	GPRIN family member 3	protein-coding	Mysm1_peak	YES	NO	NO	3.02	0.59	0.42	0.85
Merged_peak_1863	chr6	59861844	59862044	Intergenic	-485660	Gprin3	GPRIN family member 3	protein-coding	Mysm1_peak	YES	NO	NO	4.06	0	1.46	0
Merged_peak_1864	chr14	86159260	86159460	Intergenic	-486417	4930529K09Rik	RIKEN cDNA 4930529K09 gene	ncRNA	Mysm1_peak	YES	NO	NO	2.59	1.18	0.62	0
Merged_peak_1865	chr3	4311889	4312089	Intergenic	-486719	1110015O18Rik	RIKEN cDNA 1110015O18 gene	ncRNA	Mysm1_peak	YES	NO	NO	3.45	0.59	0.42	0
Merged_peak_1866	chr17	90772345	90772545	intron	-488064	4930480K15Rik	RIKEN cDNA 4930480K15 gene	ncRNA	Mysm1_peak	YES	NO	NO	2.93	0.59	1.25	0
Merged_peak_1867	chr11	111416263	111416463	Intergenic	488885	Kcnj2	potassium inwardly-rectifying channel, subfamily J, member 2	protein-coding	Mysm1_peak	YES	NO	NO	1.21	2.95	0	0.85
Merged_peak_1868	chr3	111194135	111194335	Intergenic	-490586	Gm6602	predicted gene 6602	ncRNA	Mysm1_peak	YES	NO	NO	4.32	0.59	0.62	0.85
Merged_peak_1869	chr3	78454366	78454566	Intergenic	494343	Rapgef2	Rap guanine nucleotide exchange factor (GEF) 2	protein-coding	Mysm1_peak	YES	NO	NO	4.06	0	0.42	0
Merged_peak_1870	chr10	55329952	55330152	Intergenic	-496671	Msl3l2	male-specific lethal 3-like 2 (Drosophila)	protein-coding	Mysm1_peak	YES	NO	NO	2.76	0.59	0.83	0
Merged_peak_1871	chr14	101094833	101095033	Intergenic	504353	Prr30	proline rich 30	protein-coding	Mysm1_peak	YES	NO	NO	4.06	0	0.62	0
Merged_peak_1872	chr14	101092318	101092518	Intergenic	506868	Prr30	proline rich 30	protein-coding	Mysm1_peak	YES	NO	NO	4.49	0	0.21	0
Merged_peak_1873	chr15	67565624	67565824	Intergenic	507393	1700012I11Rik	RIKEN cDNA 1700012I11 gene	ncRNA	Mysm1_peak	YES	NO	NO	4.4	1.77	0.62	0
Merged_peak_1874	chr15	67568199	67568399	Intergenic	509968	1700012I11Rik	RIKEN cDNA 1700012I11 gene	ncRNA	Mysm1_peak	YES	NO	NO	3.19	0	0.62	0.85
Merged_peak_1875	chr12	48429790	48429990	Intergenic	-510128	Nova1	neuro-oncological ventral antigen 1	protein-coding	Mysm1_peak	YES	NO	NO	4.57	0	0.83	0.85
Merged_peak_1876	chr17	90749509	90749709	intron	-510900	4930480K15Rik	RIKEN cDNA 4930480K15 gene	ncRNA	Mysm1_peak	YES	NO	NO	2.07	1.77	1.04	0
Merged_peak_1877	chr12	48432493	48432693	Intergenic	-512831	Nova1	neuro-oncological ventral antigen 1	protein-coding	Mysm1_peak	YES	NO	NO	5.44	0.59	0.21	0
Merged_peak_1878	chr8	15573398	15573598	Intergenic	515845	Myom2	myomesin 2	protein-coding	Mysm1_peak	YES	NO	NO	3.02	0.59	0.83	0
Merged_peak_1879	chr19	50236890	50237090	intron	516146	Sorcs1	sortilin-related VPS10 domain containing receptor 1	protein-coding	Mysm1_peak	YES	NO	NO	3.97	2.36	0.42	0.85
Merged_peak_1880	chr8	15575851	15576051	Intergenic	518298	Myom2	myomesin 2	protein-coding	Mysm1_peak	YES	NO	NO	3.37	0.59	0.83	0.85
Merged_peak_1881	chr3	78428924	78429124	Intergenic	519785	Rapgef2	Rap guanine nucleotide exchange factor (GEF) 2	protein-coding	Mysm1_peak	YES	NO	NO	2.68	3.53	0.21	0
Merged_peak_1882	chr8	45513705	45513905	Intergenic	-521757	Fat1	FAT tumor suppressor homolog 1 (Drosophila)	protein-coding	Mysm1_peak	YES	NO	NO	3.37	1.77	0.42	1.7
Merged_peak_1883	chr15	45469312	45469512	Intergenic	-522932	Kcnv1	potassium channel, subfamily V, member 1	protein-coding	Mysm1_peak	YES	NO	NO	4.49	0.59	0	0.85
Merged_peak_1884	chr10	100618917	100619117	Intergenic	-525104	Mgat4c	MGAT4 family, member C	protein-coding	Mysm1_peak	YES	NO	NO	2.76	0.59	0.42	0.85
Merged_peak_1885	chr6	62679792	62679992	Intergenic	-526959	Grid2	glutamate receptor, ionotropic, delta 2	protein-coding	Mysm1_peak	YES	NO	NO	4.32	2.36	0.21	0
Merged_peak_1886	chr17	41599714	41599914	Intergenic	528180	Mut	methylmalonyl-Coenzyme A mutase	protein-coding	Mysm1_peak	YES	NO	NO	2.59	2.95	0.83	1.7
Merged_peak_1887	chr1	28308111	28308311	Intergenic	528886	Gm597	predicted gene 597	protein-coding	Mysm1_peak	YES	NO	NO	4.92	0	0.83	0
Merged_peak_1888	chr8	84397250	84397450	intron	529135	Il15	interleukin 15	protein-coding	Mysm1_peak	YES	NO	NO	0.78	0	0.21	0
Merged_peak_1889	chr1	28305523	28305723	Intergenic	531474	Gm597	predicted gene 597	protein-coding	Mysm1_peak	YES	NO	NO	3.97	0	0.42	0
Merged_peak_1890	chr10	64084641	64084841	intron	-531738	Lrrtm3	leucine rich repeat transmembrane neuronal 3	protein-coding	Mysm1_peak	YES	NO	NO	2.85	0.59	0.42	0
Merged_peak_1891	chr10	64087017	64087217	intron	-534114	Lrrtm3	leucine rich repeat transmembrane neuronal 3	protein-coding	Mysm1_peak	YES	NO	NO	2.33	0.59	0.62	0
Merged_peak_1892	chr1	131784019	131784219	intron	535457	Cd55b	CD55 molecule, decay accelerating factor for complement B	protein-coding	Mysm1_peak	YES	NO	NO	2.24	1.77	0.21	0
Merged_peak_1893	chr19	48816089	48816289	intron	535674	Sorcs3	sortilin-related VPS10 domain containing receptor 3	protein-coding	Mysm1_peak	YES	NO	NO	5.01	0.59	0.21	0
Merged_peak_1894	chr19	48816290	48816490	intron	535875	Sorcs3	sortilin-related VPS10 domain containing receptor 3	protein-coding	Mysm1_peak	YES	NO	NO	4.14	0	2.29	0
Merged_peak_1895	chr19	48818668	48818868	intron	538253	Sorcs3	sortilin-related VPS10 domain containing receptor 3	protein-coding	Mysm1_peak	YES	NO	NO	3.63	0	1.04	0.85
Merged_peak_1896	chr1	118120076	118120276	intron	538462	Cntnap5a	contactin associated protein-like 5A	protein-coding	Mysm1_peak	YES	NO	NO	4.32	0	0.42	1.7
Merged_peak_1897	chrX	111048581	111048781	Intergenic	-539261	Klhl4	kelch-like 4	protein-coding	Mysm1_peak	YES	NO	NO	2.5	1.18	0.21	0.85
Merged_peak_1898	chr19	48821177	48821377	intron	540762	Sorcs3	sortilin-related VPS10 domain containing receptor 3	protein-coding	Mysm1_peak	YES	NO	NO	4.83	0.59	0.83	0
Merged_peak_1899	chrX	111046005	111046205	Intergenic	-541837	Klhl4	kelch-like 4	protein-coding	Mysm1_peak	YES	NO	NO	3.54	0.59	0.42	0
Merged_peak_1900	chrX	116496467	116496667	Intergenic	-544238	Pabpc5	poly(A) binding protein, cytoplasmic 5	protein-coding	Mysm1_peak	YES	NO	NO	2.76	0.59	0.21	0.85
Merged_peak_1901	chrX	116494155	116494355	Intergenic	-546550	Pabpc5	poly(A) binding protein, cytoplasmic 5	protein-coding	Mysm1_peak	YES	NO	NO	2.42	0.59	0.42	0.85
Merged_peak_1902	chr10	73834339	73834539	intron	549824	Pcdh15	protocadherin 15	protein-coding	Mysm1_peak	YES	NO	NO	2.5	0	0.21	0
Merged_peak_1903	chr3	47255887	47256087	Intergenic	-551283	Mir6379	microRNA 6379	ncRNA	Mysm1_peak	YES	NO	NO	3.28	0.59	0.62	0
Merged_peak_1904	chr9	93886248	93886448	Intergenic	552152	1190002N15Rik	RIKEN cDNA 1190002N15 gene	protein-coding	Mysm1_peak	YES	NO	NO	3.28	0	0.83	0
Merged_peak_1905	chr6	64124098	64124298	intron	-554942	Atoh1	atonal homolog 1 (Drosophila)	protein-coding	Mysm1_peak	YES	NO	NO	1.73	1.18	0.21	1.7
Merged_peak_1906	chr6	64121210	64121410	intron	-557830	Atoh1	atonal homolog 1 (Drosophila)	protein-coding	Mysm1_peak	YES	NO	NO	2.07	0	0.62	0
Merged_peak_1907	chr2	81335302	81335502	Intergenic	-558413	Zfp804a	zinc finger protein 804A	protein-coding	Mysm1_peak	YES	NO	NO	2.59	1.77	1.46	0.85
Merged_peak_1908	chr5	70674692	70674892	Intergenic	559064	Gabrg1	gamma-aminobutyric acid (GABA) A receptor, subunit gamma 1	protein-coding	Mysm1_peak	YES	NO	NO	2.59	0	0.83	0
Merged_peak_1909	chr6	73980997	73981197	Intergenic	-560082	1700065L07Rik	RIKEN cDNA 1700065L07 gene	ncRNA	Mysm1_peak	YES	NO	NO	2.68	0.59	0.21	0
Merged_peak_1910	chr4	50419333	50419533	Intergenic	-560792	Grin3a	glutamate receptor ionotropic, NMDA3A	protein-coding	Mysm1_peak	YES	NO	NO	3.02	1.18	1.04	0.85
Merged_peak_1911	chr10	48253531	48253731	Intergenic	562018	C130030K03Rik	proteasome (prosome, macropain) subunit, alpha type 6 pseudogene	pseudo	Mysm1_peak	YES	NO	NO	2.16	0.59	1.67	0
Merged_peak_1912	chr12	47355827	47356027	Intergenic	563835	Nova1	neuro-oncological ventral antigen 1	protein-coding	Mysm1_peak	YES	NO	NO	5.35	0.59	0.83	0
Merged_peak_1913	chr10	104445568	104445768	Intergenic	565867	Tmtc2	transmembrane and tetratricopeptide repeat containing 2	protein-coding	Mysm1_peak	YES	NO	NO	3.19	2.95	0.42	0.85
Merged_peak_1914	chr4	93569526	93569726	Intergenic	-567424	Tusc1	tumor suppressor candidate 1	protein-coding	Mysm1_peak	YES	NO	NO	2.42	0.59	1.25	0
Merged_peak_1915	chr12	40194781	40194981	Intergenic	569082	Arl4a	ADP-ribosylation factor-like 4A	protein-coding	Mysm1_peak	YES	NO	NO	2.42	1.77	0.83	0
Merged_peak_1916	chr9	16754926	16755126	Intergenic	-572351	Fat3	FAT tumor suppressor homolog 3 (Drosophila)	protein-coding	Mysm1_peak	YES	NO	NO	3.63	1.18	0.21	0.85
Merged_peak_1917	chr5	134002441	134002641	Intergenic	-573077	Gatsl2	GATS protein-like 2	protein-coding	Mysm1_peak	YES	NO	NO	2.24	0.59	1.25	0
Merged_peak_1918	chr1	102476405	102476605	Intergenic	-575840	Gm20268	predicted gene, 20268	ncRNA	Mysm1_peak	YES	NO	NO	4.06	3.53	1.04	0.85
Merged_peak_1919	chr16	79667539	79667739	Intergenic	-576297	Tmprss15	transmembrane protease, serine 15	protein-coding	Mysm1_peak	YES	NO	NO	3.71	1.77	0.42	0
Merged_peak_1920	chr16	79670084	79670284	Intergenic	-578842	Tmprss15	transmembrane protease, serine 15	protein-coding	Mysm1_peak	YES	NO	NO	3.88	0	0.83	0
Merged_peak_1921	chr12	116331532	116331732	Intergenic	-579727	Mir7094-2	microRNA 7094-2	ncRNA	Mysm1_peak	YES	NO	NO	2.93	1.77	0.21	1.7
Merged_peak_1922	chr2	39662334	39662534	Intergenic	-580576	Ppp6c	protein phosphatase 6, catalytic subunit	protein-coding	Mysm1_peak	YES	NO	NO	8.46	0.59	0.21	0.85
Merged_peak_1923	chr6	70160849	70161049	Intergenic	581220	Rpia	ribose 5-phosphate isomerase A	protein-coding	Mysm1_peak	YES	NO	NO	4.49	0	0.83	1.7
Merged_peak_1924	chrX	111006079	111006279	Intergenic	-581763	Klhl4	kelch-like 4	protein-coding	Mysm1_peak	YES	NO	NO	0.78	0	0.21	0
Merged_peak_1925	chr15	19332411	19332611	Intergenic	582427	Cdh10	cadherin 10	protein-coding	Mysm1_peak	YES	NO	NO	2.68	0	0.21	0
Merged_peak_1926	chr12	116334240	116334440	Intergenic	-582435	Mir7094-2	microRNA 7094-2	ncRNA	Mysm1_peak	YES	NO	NO	4.32	0	0.83	1.7
Merged_peak_1927	chr15	19334849	19335049	Intergenic	584865	Cdh10	cadherin 10	protein-coding	Mysm1_peak	YES	NO	NO	3.19	0	0.21	0
Merged_peak_1928	chr2	46137454	46137654	Intergenic	585429	1700019E08Rik	RIKEN cDNA 1700019E08 gene	ncRNA	Mysm1_peak	YES	NO	NO	13.64	0	2.29	4.26
Merged_peak_1929	chr8	78837988	78838188	Intergenic	585984	Gm10649	predicted gene 10649	ncRNA	Mysm1_peak	YES	NO	NO	2.68	0.59	0.83	0.85
Merged_peak_1930	chr14	114643860	114644060	Intergenic	-587227	4930524C18Rik	RIKEN cDNA 4930524C18 gene	ncRNA	Mysm1_peak	YES	NO	NO	5.96	0	0	0
Merged_peak_1931	chr8	78835264	78835464	Intergenic	588708	Gm10649	predicted gene 10649	ncRNA	Mysm1_peak	YES	NO	NO	3.8	0	0.62	0
Merged_peak_1932	chr2	46144558	46144758	Intergenic	592533	1700019E08Rik	RIKEN cDNA 1700019E08 gene	ncRNA	Mysm1_peak	YES	NO	NO	2.16	1.18	1.67	0
Merged_peak_1933	chr6	44213096	44213296	Intergenic	-596919	Tpk1	thiamine pyrophosphokinase	protein-coding	Mysm1_peak	YES	NO	NO	3.88	4.71	0.42	1.7
Merged_peak_1934	chr6	68671485	68671685	Intergenic	605583	Rprl1	ribonuclease P RNA-like 1	ncRNA	Mysm1_peak	YES	NO	NO	2.85	0	1.04	0
Merged_peak_1935	chr9	29164794	29164994	intron	605820	Ntm	neurotrimin	protein-coding	Mysm1_peak	YES	NO	NO	2.59	0.59	1.46	0
Merged_peak_1936	chr1	27350710	27350910	Intergenic	-606505	4931408C20Rik	RIKEN cDNA 4931408C20 gene	protein-coding	Mysm1_peak	YES	NO	NO	3.54	2.36	0.42	0
Merged_peak_1937	chr1	27352287	27352487	Intergenic	-608082	4931408C20Rik	RIKEN cDNA 4931408C20 gene	protein-coding	Mysm1_peak	YES	NO	NO	2.16	3.53	0.42	0
Merged_peak_1938	chr2	100855005	100855205	Intergenic	-609800	Rag2	recombination activating gene 2	protein-coding	Mysm1_peak	YES	NO	NO	2.16	1.18	0.42	0
Merged_peak_1939	chr14	108702010	108702210	Intergenic	611346	Slitrk1	SLIT and NTRK-like family, member 1	protein-coding	Mysm1_peak	YES	NO	NO	4.75	0.59	1.67	1.7
Merged_peak_1940	chr14	108699618	108699818	Intergenic	613738	Slitrk1	SLIT and NTRK-like family, member 1	protein-coding	Mysm1_peak	YES	NO	NO	3.71	0	1.04	0.85
Merged_peak_1941	chr8	99036275	99036475	Intergenic	-624110	Got2	glutamatic-oxaloacetic transaminase 2, mitochondrial	protein-coding	Mysm1_peak	YES	NO	NO	1.64	0.59	1.25	0.85
Merged_peak_1942	chr6	68144761	68144961	Intergenic	-629168	4930515G16Rik	myc induced nuclear antigen pseudogene	pseudo	Mysm1_peak	YES	NO	NO	4.83	0.59	0.21	0
Merged_peak_1943	chr16	69163149	69163349	Intergenic	637377	4930428D20Rik	RIKEN cDNA 4930428D20 gene	ncRNA	Mysm1_peak	YES	NO	NO	1.9	0.59	0.62	0
Merged_peak_1944	chr1	101031727	101031927	Intergenic	-637515	Cntnap5b	contactin associated protein-like 5B	protein-coding	Mysm1_peak	YES	NO	NO	5.09	0.59	0.21	0
Merged_peak_1945	chr12	44671410	44671610	Intergenic	639545	Dnajb9	DnaJ (Hsp40) homolog, subfamily B, member 9	protein-coding	Mysm1_peak	YES	NO	NO	3.11	1.18	0.42	0
Merged_peak_1946	chr13	107086717	107086917	Intergenic	640178	Ipo11	importin 11	protein-coding	Mysm1_peak	YES	NO	NO	3.11	0.59	0.42	2.56
Merged_peak_1947	chr18	71368047	71368247	Intergenic	640201	Mbd2	methyl-CpG binding domain protein 2	protein-coding	Mysm1_peak	YES	NO	NO	2.42	2.36	0.62	0.85
Merged_peak_1948	chr15	21683735	21683935	Intergenic	642628	Cdh12	cadherin 12	protein-coding	Mysm1_peak	YES	NO	NO	4.75	0	0.62	0
Merged_peak_1949	chr13	107084225	107084425	Intergenic	642670	Ipo11	importin 11	protein-coding	Mysm1_peak	YES	NO	NO	3.19	0	0.21	0.85
Merged_peak_1950	chr18	71370818	71371018	Intergenic	642972	Mbd2	methyl-CpG binding domain protein 2	protein-coding	Mysm1_peak	YES	NO	NO	3.63	1.77	0.62	0
Merged_peak_1951	chr14	108668860	108669060	Intergenic	644496	Slitrk1	SLIT and NTRK-like family, member 1	protein-coding	Mysm1_peak	YES	NO	NO	4.14	0.59	0.62	0.85
Merged_peak_1952	chr10	113011022	113011222	Intergenic	-645040	Atxn7l3b	ataxin 7-like 3B	protein-coding	Mysm1_peak	YES	NO	NO	2.93	0.59	0.42	0
Merged_peak_1953	chr1	126680225	126680425	Intergenic	651979	Actr3	ARP3 actin-related protein 3	protein-coding	Mysm1_peak	YES	NO	NO	3.11	0	0.62	1.7
Merged_peak_1954	chr3	110709247	110709447	Intergenic	-655430	Prmt6	protein arginine N-methyltransferase 6	protein-coding	Mysm1_peak	YES	NO	NO	5.61	0.59	0.42	0
Merged_peak_1955	chr6	81187974	81188174	Intergenic	657583	Mir7232	microRNA 7232	ncRNA	Mysm1_peak	YES	NO	NO	6.73	0	1.25	0.85
Merged_peak_1956	chr6	81185199	81185399	Intergenic	660358	Mir7232	microRNA 7232	ncRNA	Mysm1_peak	YES	NO	NO	6.04	0	0.83	0.85
Merged_peak_1957	chr6	63872675	63872875	intron	665924	Grid2	glutamate receptor, ionotropic, delta 2	protein-coding	Mysm1_peak	YES	NO	NO	7.08	0.59	1.25	1.7
Merged_peak_1958	chr6	63875357	63875557	intron	668606	Grid2	glutamate receptor, ionotropic, delta 2	protein-coding	Mysm1_peak	YES	NO	NO	5.18	2.95	0.83	0.85
Merged_peak_1959	chr17	90448183	90448383	intron	669702	Gm4719	predicted gene 4719	ncRNA	Mysm1_peak	YES	NO	NO	3.71	0.59	0.62	1.7
Merged_peak_1960	chr11	7891556	7891756	Intergenic	672882	Tns3	tensin 3	protein-coding	Mysm1_peak	YES	NO	NO	2.16	0.59	0.83	0.85
Merged_peak_1961	chr18	19484969	19485169	Intergenic	675529	Dsc3	desmocollin 3	protein-coding	Mysm1_peak	YES	NO	NO	4.23	1.18	0.42	0.85
Merged_peak_1962	chr8	16844856	16845056	intron	-676118	Mir3106	microRNA 3106	ncRNA	Mysm1_peak	YES	NO	NO	3.8	0.59	0.42	0
Merged_peak_1963	chr14	53799186	53799386	Intergenic	-683916	Olfr1507	olfactory receptor 1507	protein-coding	Mysm1_peak	YES	NO	NO	3.02	0	0.62	0
Merged_peak_1964	chr14	53801926	53802126	Intergenic	-686656	Olfr1507	olfactory receptor 1507	protein-coding	Mysm1_peak	YES	NO	NO	3.63	1.18	0.62	0
Merged_peak_1965	chr14	95586505	95586705	Intergenic	-693880	4921530L21Rik	RIKEN cDNA 4921530L21 gene	protein-coding	Mysm1_peak	YES	NO	NO	2.68	1.18	0.42	0
Merged_peak_1966	chr3	11149929	11150129	Intergenic	694330	Gm10745	predicted gene 10745	ncRNA	Mysm1_peak	YES	NO	NO	2.16	1.77	0	0
Merged_peak_1967	chrX	118121378	118121578	Intergenic	-694774	H2afb3	H2A histone family, member B3	protein-coding	Mysm1_peak	YES	NO	NO	1.81	0	0.62	0
Merged_peak_1968	chrX	79405361	79405561	Intergenic	-702000	4930595M18Rik	RIKEN cDNA 4930595M18 gene	protein-coding	Mysm1_peak	YES	NO	NO	4.92	0	0.42	0.85
Merged_peak_1969	chr11	111870198	111870398	Intergenic	702372	BC006965	cDNA sequence BC006965	ncRNA	Mysm1_peak	YES	NO	NO	3.54	0.59	1.46	0
Merged_peak_1970	chr10	54499966	54500166	Intergenic	704338	Gm16998	predicted gene, 16998	ncRNA	Mysm1_peak	YES	NO	NO	3.71	1.18	0.42	0
Merged_peak_1971	chr11	92249095	92249295	Intergenic	-711409	Car10	carbonic anhydrase 10	protein-coding	Mysm1_peak	YES	NO	NO	3.28	0	0	0.85
Merged_peak_1972	chr16	61319434	61319634	Intergenic	-714177	Epha6	Eph receptor A6	protein-coding	Mysm1_peak	YES	NO	NO	3.02	0	0.42	0
Merged_peak_1973	chr1	125226569	125226769	Intergenic	715467	Dpp10	dipeptidylpeptidase 10	protein-coding	Mysm1_peak	YES	NO	NO	2.42	1.77	0	0.85
Merged_peak_1974	chr5	61484032	61484232	Intergenic	-715950	G6pd2	glucose-6-phosphate dehydrogenase 2	protein-coding	Mysm1_peak	YES	NO	NO	2.59	0	0.42	0
Merged_peak_1975	chr1	105948609	105948809	Intergenic	-716687	Cdh20	cadherin 20	protein-coding	Mysm1_peak	YES	NO	NO	2.85	1.77	0.62	0.85
Merged_peak_1976	chr12	95885563	95885763	Intergenic	720165	Mir8099-1	microRNA 8099-1	ncRNA	Mysm1_peak	YES	NO	NO	5.7	1.18	0.21	0
Merged_peak_1977	chr5	59655677	59655877	Intergenic	721464	4933402J10Rik	RIKEN cDNA 4933402J10 gene	ncRNA	Mysm1_peak	YES	NO	NO	4.06	0.59	0.21	0
Merged_peak_1978	chr4	31322072	31322272	Intergenic	-728910	Map3k7	mitogen-activated protein kinase kinase kinase 7	protein-coding	Mysm1_peak	YES	NO	NO	9.06	1.18	2.08	0.85
Merged_peak_1979	chr15	19865368	19865568	Intergenic	731037	Acot10	acyl-CoA thioesterase 10	protein-coding	Mysm1_peak	YES	NO	NO	2.85	0.59	0.62	0
Merged_peak_1980	chr17	92225593	92225793	Intergenic	-733551	Nrxn1	neurexin I	protein-coding	Mysm1_peak	YES	NO	NO	5.7	2.36	0.83	0.85
Merged_peak_1981	chr14	116583470	116583670	intron	-740949	Gpc6	glypican 6	protein-coding	Mysm1_peak	YES	NO	NO	8.2	1.18	1.87	0
Merged_peak_1982	chr1	151026842	151027042	Intergenic	742627	Pla2g4a	phospholipase A2, group IVA (cytosolic, calcium-dependent)	protein-coding	Mysm1_peak	YES	NO	NO	2.24	0	0.42	0
Merged_peak_1983	chr1	151024342	151024542	Intergenic	745127	Pla2g4a	phospholipase A2, group IVA (cytosolic, calcium-dependent)	protein-coding	Mysm1_peak	YES	NO	NO	1.55	0	0.42	0.85
Merged_peak_1984	chr5	59589567	59589767	Intergenic	-745430	4930459L07Rik	RIKEN cDNA 4930459L07 gene	ncRNA	Mysm1_peak	YES	NO	NO	4.92	0	0.83	0
Merged_peak_1985	chr5	47626477	47626677	Intergenic	-747817	Slit2	slit homolog 2 (Drosophila)	protein-coding	Mysm1_peak	YES	NO	NO	1.04	0.59	0	0
Merged_peak_1986	chr1	147374711	147374911	Intergenic	-752260	Rgs18	regulator of G-protein signaling 18	protein-coding	Mysm1_peak	YES	NO	NO	2.85	1.77	0.21	0
Merged_peak_1987	chr1	147377413	147377613	Intergenic	-754962	Rgs18	regulator of G-protein signaling 18	protein-coding	Mysm1_peak	YES	NO	NO	3.02	0	0.83	0
Merged_peak_1988	chr15	23723323	23723523	Intergenic	757205	Cdh18	cadherin 18	protein-coding	Mysm1_peak	YES	NO	NO	3.97	0.59	0	0
Merged_peak_1989	chr1	147380090	147380290	Intergenic	-757639	Rgs18	regulator of G-protein signaling 18	protein-coding	Mysm1_peak	YES	NO	NO	3.97	0	0.42	0.85
Merged_peak_1990	chr1	147382751	147382951	Intergenic	-760300	Rgs18	regulator of G-protein signaling 18	protein-coding	Mysm1_peak	YES	NO	NO	2.85	0.59	0.62	0.85
Merged_peak_1991	chr1	114521939	114522139	Intergenic	-760544	Dsel	dermatan sulfate epimerase-like	protein-coding	Mysm1_peak	YES	NO	NO	2.07	1.18	1.25	4.26
Merged_peak_1992	chr16	79853114	79853314	Intergenic	-761872	Tmprss15	transmembrane protease, serine 15	protein-coding	Mysm1_peak	YES	NO	NO	3.28	0	1.46	0
Merged_peak_1993	chr16	79855506	79855706	Intergenic	-764264	Tmprss15	transmembrane protease, serine 15	protein-coding	Mysm1_peak	YES	NO	NO	2.5	0.59	0.42	0.85
Merged_peak_1994	chr14	93521305	93521505	intron	766702	Pcdh9	protocadherin 9	protein-coding	Mysm1_peak	YES	NO	NO	1.38	0.59	0	0.85
Merged_peak_1995	chr2	108347253	108347453	Intergenic	771094	Mettl15	methyltransferase like 15	protein-coding	Mysm1_peak	YES	NO	NO	3.8	0	1.04	0
Merged_peak_1996	chr4	29512175	29512375	Intergenic	771980	Epha7	Eph receptor A7	protein-coding	Mysm1_peak	YES	NO	NO	3.37	0.59	0.21	0
Merged_peak_1997	chr3	76654424	76654624	Intergenic	775019	Fstl5	follistatin-like 5	protein-coding	Mysm1_peak	YES	NO	NO	4.49	0.59	1.25	0.85
Merged_peak_1998	chr3	76656725	76656925	Intergenic	777320	Fstl5	follistatin-like 5	protein-coding	Mysm1_peak	YES	NO	NO	4.23	0	0.83	0.85
[truncated: 2,679 more rows]
